# Supplementary material for: RARGE II: An Integrated Phenotype Database of Arabidopsis Mutant Traits Using a Controlled Vocabulary
Source: Plant Cell Physiol. 2013 Dec 20;55(1):e4. doi: 10.1093/pcp/pct165 (PMC3894705; doi:10.1093/pcp/pct165)
Supplement: Supplementary Data [file supp_pct165_pcp-2013-e-00419-File004.xls]

## Sheet: Table S1
Supplemental Table S1 Mapping table of ontology terms for phenotype descriptions for RATM
original term	PO term	PO ID	PATO term	PATO ID
Seedling::albino	seedling	0008037	albino value	0000968
Seedling::pale green	seedling	0008037	desaturated green	0001272
Seedling::variegated leaves	seedling	0008037	variegated	0000335
Seedling::rumpled leaves	seedling	0008037	wrinkled	0001810
Seedling::abnormal shape	seedling	0008037	abnormal	0000460
Seedling::others	seedling	0008037	abnormal	0000460
Leaves::pale green	vascular leaf	0009025	desaturated green	0001272
Leaves::dark green	vascular leaf	0009025	dark green	0001249
Leaves::variegated leaves	vascular leaf	0009025	variegated	0000335
Leaves::hyponastic	vascular leaf	0009025	hyponastic	0002329
Leaves::rough surface	vascular leaf	0009025	wrinkled	0001810
Leaves::abnormal shape	vascular leaf	0009025	abnormal	0000460
Leaves::short petiole	vascular leaf	0009025	decreased length	0000574
Leaves::twisted petiole	vascular leaf	0009025	torsioned	0002445
Leaves::others	vascular leaf	0009025	abnormal	0000460
Flowering & Growth::early flowering	whole plant flowering stage	0007016	premature	0000694
Flowering & Growth::late flowering	whole plant flowering stage	0007016	late	0000693
Flowering & Growth::dwarf/small	whole plant	0000003	decreased height	0000569
Flowering & Growth::growth defective	sporophyte vegetative stage	0007134	abnormal	0000460
Flowering & Growth::slow growth	sporophyte vegetative stage	0007134	decreased speed	0000304
Stems::pale green	stem	0009047	desaturated green	0001272
Stems::dark green	stem	0009047	dark green	0001249
Stems::waxy	stem	0009047	high saturation	0001229
Stems::thin	stem	0009047	decreased thickness	0000592
Stems::fasciation	stem	0009047	fasciated	0000949
Stems::others	stem	0009047	abnormal	0000460
Branching::bushy	stem	0009047	present in greater numbers in organism	0000470
Branching::inflorescene	flower	0009046	present in greater numbers in organism	0000470
Branching::short internode	stem	0009047	decreased length	0000574
Branching::others	stem	0009047	abnormal	0000460
Flowers::carpel	gynoecium	0009062	abnormal	0000460
Flowers::stamen	stamen	0009029	abnormal	0000460
Flowers::petal	petal	0009032	abnormal	0000460
Flowers::sepal	sepal	0009031	abnormal	0000460
Flowers::others	flower	0009046	abnormal	0000460
Fruits (Siliques)::short	fruit	0009001	decreased length	0000574
Fruits (Siliques)::abnormal shape	fruit	0009001	abnormal	0000460
Fruits (Siliques)::others	fruit	0009001	abnormal	0000460
Seed yield::low yield	seed	0009010	present in fewer numbers in organism	0001997
Seed yield::semi-sterile	seed	0009010	present in fewer numbers in organism	0001997
Seed yield::sterile	seed	0009010	present in fewer numbers in organism	0001997
Seed yield::seed color	seed	0009010	low saturation	0000328
Seed yield::seed shape	seed	0009010	abnormal	0000460
