# Supplementary material for: RARGE II: An Integrated Phenotype Database of Arabidopsis Mutant Traits Using a Controlled Vocabulary
Source: Plant Cell Physiol. 2013 Dec 20;55(1):e4. doi: 10.1093/pcp/pct165 (PMC3894705; doi:10.1093/pcp/pct165)
Supplement: Supplementary Data [file supp_pct165_pcp-2013-e-00419-File005.xls]

## Sheet: Table S2
Supplemental Table S2 Mapping table of ontology terms for phenotype descriptions for TRAPPER
original term	PO term	PO ID	PATO term	PATO ID
1 rootless 3 small plants	whole plant	0000003	decreased height	0000569
albino	whole plant	0000003	desaturated green	0001272
albino plants	whole plant	0000003	desaturated green	0001272
albino plants on soil	whole plant	0000003	desaturated green	0001272
albino, tiny or dead plants	whole plant	0000003	desaturated green	0001272
albino, tiny or dead plants	whole plant	0000003	decreased height	0000569
blanched cotyledons; tiny plants	whole plant	0000003	decreased height	0000569
dark green plants	whole plant	0000003	dark green	0001249
dead or tiny plants	whole plant	0000003	decreased height	0000569
dead or tiny plants; 6/13 small plants; 4 normal plants	whole plant	0000003	decreased height	0000569
dead or very tiny and chlorotic plants	whole plant	0000003	decreased height	0000569
dead or very tiny plants	whole plant	0000003	decreased height	0000569
dead plants or very tiny	whole plant	0000003	decreased height	0000569
dead plants. 6 small plants 4. normal plants.	whole plant	0000003	decreased height	0000569
dwarf mutant	whole plant	0000003	decreased height	0000569
dwarf plants	whole plant	0000003	decreased height	0000569
fusca	whole plant	0000003	purple	0000951
fusca mutant	whole plant	0000003	purple	0000951
fusca mutant (1/4-1/2 blackish/purple seed)	whole plant	0000003	purple	0000951
lesion mimic	whole plant	0000003	variegated	0000335
pale green plants	whole plant	0000003	desaturated green	0001272
pale, sick plant	whole plant	0000003	desaturated green	0001272
short, bushy plants. very delayed flowering. no mature siliques when peers were nearly senescent.	whole plant	0000003	decreased height	0000569
small or tiny plants	whole plant	0000003	decreased height	0000569
small plant	whole plant	0000003	decreased height	0000569
small plant with elongated petioles	whole plant	0000003	decreased height	0000569
small plants	whole plant	0000003	decreased height	0000569
small plants	whole plant	0000003	decreased height	0000569
small plants on soil	whole plant	0000003	decreased height	0000569
small plants with blanched cotyledons	whole plant	0000003	decreased height	0000569
small plants with chlorotic leaves	whole plant	0000003	decreased height	0000569
small plants with chlorotic leaves and cotyledons	whole plant	0000003	decreased height	0000569
small plants with flat, narrow leaves	whole plant	0000003	decreased height	0000569
small plants, delayed flowering	whole plant	0000003	decreased height	0000569
small spindly plants	whole plant	0000003	decreased height	0000569
small, chlorotic plants	whole plant	0000003	decreased height	0000569
small, dark green plants	whole plant	0000003	decreased height	0000569
small, dark green plants	whole plant	0000003	dark green	0001249
small, green seedlings	whole plant	0000003	decreased height	0000569
small, green seedlings; low germination	whole plant	0000003	decreased height	0000569
small, green vitreous seedlings	whole plant	0000003	decreased height	0000569
small, pale green plants	whole plant	0000003	decreased height	0000569
small, pale green plants	whole plant	0000003	desaturated green	0001272
small, reduced shoots	whole plant	0000003	decreased height	0000569
small, round leaves	whole plant	0000003	decreased height	0000569
small, shoot meristem-less plants	whole plant	0000003	decreased height	0000569
small, sickly plants	whole plant	0000003	decreased height	0000569
small, vitreous green seedlings	whole plant	0000003	decreased height	0000569
small/tiny plants	whole plant	0000003	decreased height	0000569
stunted plants with wrinkled, shriveled rosette leaves	whole plant	0000003	wrinkled	0001810
tiny or dead plants	whole plant	0000003	decreased height	0000569
tiny or small plants	whole plant	0000003	decreased height	0000569
tiny plants	whole plant	0000003	decreased height	0000569
tiny plants with chlorotic leaves and cotyledons	whole plant	0000003	decreased height	0000569
tiny plants. 3/11 normal plants. 5/11 small plants	whole plant	0000003	decreased height	0000569
tiny, chlorotic plants	whole plant	0000003	decreased height	0000569
very tiny plants	whole plant	0000003	decreased height	0000569
very tiny, yellow plants	whole plant	0000003	decreased height	0000569
very tiny, yellow plants	whole plant	0000003	yellow	0000324
rosette leaves are dark green, rumpled, slightly asymetric. caluline leaves are dark green and twisted. inflorescence meristem appears to die before generating any flowers.	cauline leaf	0000013	dark green	0001249
rosette leaves are dark green, rumpled, slightly asymetric. caluline leaves are dark green and twisted. inflorescence meristem appears to die before generating any flowers.	cauline leaf	0000013	torsioned	0002445
small rosette, curly cauline leaves; sterile since stamens and petals dont develop.	cauline leaf	0000013	curled	0000405
curled cauline leaves	rosette leaf	0000014	epinastic	0000945
narrow leaves and cotyledons on agar	rosette leaf	0000014	decreased width	0000599
narrow rosette leaves	rosette leaf	0000014	decreased width	0000599
rosette leaves are dark green, rumpled, slightly asymetric. caluline leaves are dark green and twisted. inflorescence meristem appears to die before generating any flowers.	rosette leaf	0000014	dark green	0001249
rosette leaves are dark green, rumpled, slightly asymetric. caluline leaves are dark green and twisted. inflorescence meristem appears to die before generating any flowers.	rosette leaf	0000014	wrinkled	0001810
rosette leaves are dark green, rumpled, slightly asymetric. caluline leaves are dark green and twisted. inflorescence meristem appears to die before generating any flowers.	rosette leaf	0000014	abnormal	0000460
small plant with elongated petioles	rosette leaf	0000014	increased length	0000573
small rosette, curly cauline leaves; sterile since stamens and petals dont develop.	rosette leaf	0000014	decreased size	0000587
stunted plants with wrinkled, shriveled rosette leaves	rosette leaf	0000014	abnormal	0000460
defective trichomes	trichome	0000282	abnormal	0000460
distorted trichomes	trichome	0000282	abnormal	0000460
Late flowering	whole plant flowering stage	0007016	late	0000693
delayed flowering; stunted and had sick-looking, glossy leaves.	whole plant flowering stage	0007016	late	0000693
late flowering	whole plant flowering stage	0007016	late	0000693
possible ethylene mutants	whole plant flowering stage	0007016	late	0000693
short, bushy plants. very delayed flowering. no mature siliques when peers were nearly senescent.	whole plant flowering stage	0007016	late	0000693
small plants, delayed flowering	whole plant flowering stage	0007016	late	0000693
stunted plants with delayed flowering	whole plant flowering stage	0007016	late	0000693
stunted plants; delayed flowering	whole plant flowering stage	0007016	late	0000693
early arrest seedlings; low germination	0 seed germination stage	0007057	decreased frequency	0000381
small, green seedlings; low germination	0 seed germination stage	0007057	decreased frequency	0000381
tiny, dark green seedlings; low germination rate	0 seed germination stage	0007057	decreased frequency	0000381
pale, sick plant	sporophyte vegetative stage	0007134	abnormal	0000460
poor growth	sporophyte vegetative stage	0007134	decreased speed	0000304
short, bushy plants. very delayed flowering. no mature siliques when peers were nearly senescent.	sporophyte vegetative stage	0007134	abnormal	0000460
small, sickly plants	sporophyte vegetative stage	0007134	abnormal	0000460
stunted plants	sporophyte vegetative stage	0007134	abnormal	0000460
stunted plants with chlorotic leaves	sporophyte vegetative stage	0007134	abnormal	0000460
stunted plants with delayed flowering	sporophyte vegetative stage	0007134	abnormal	0000460
stunted plants with necrotic leaves	sporophyte vegetative stage	0007134	abnormal	0000460
stunted plants with sickly, roughened leaves	sporophyte vegetative stage	0007134	abnormal	0000460
stunted plants with wrinkled, shriveled rosette leaves	sporophyte vegetative stage	0007134	abnormal	0000460
stunted plants; delayed flowering	sporophyte vegetative stage	0007134	abnormal	0000460
1 shootless plant	seedling	0008037	lethal (sensu genetics)	0000718
1 shootless seedling	seedling	0008037	lethal (sensu genetics)	0000718
3 small seedlings	seedling	0008037	decreased size	0000587
early arrest (before cotyledon emergence) seedlings	seedling	0008037	lethal (sensu genetics)	0000718
early arrest seedlings	seedling	0008037	lethal (sensu genetics)	0000718
early arrest seedlings; low germination	seedling	0008037	lethal (sensu genetics)	0000718
early arrest; seedling lethal	seedling	0008037	lethal (sensu genetics)	0000718
no cotyledons; shootless	seedling	0008037	lethal (sensu genetics)	0000718
purple, early arrest seedlings	seedling	0008037	purple	0000951
seedling lethal	seedling	0008037	lethal (sensu genetics)	0000718
seedling lethal: no leaves, small closed cotyledons, little root growth	seedling	0008037	lethal (sensu genetics)	0000718
seedling lethal: small cotyledons, reduced hypocotyl, very little root growth	seedling	0008037	lethal (sensu genetics)	0000718
seedling lethal: variable cotyledon number, disrupted phyllotaxy, little root growth	seedling	0008037	lethal (sensu genetics)	0000718
seedling lethals [no shoot?]	seedling	0008037	lethal (sensu genetics)	0000718
shoot meristem-less plant	seedling	0008037	lethal (sensu genetics)	0000718
shootless	seedling	0008037	lethal (sensu genetics)	0000718
shootless seedlings, tiny leaves emerge late	seedling	0008037	lethal (sensu genetics)	0000718
small seedlings	seedling	0008037	decreased size	0000587
small, green seedlings	seedling	0008037	green	0000320
small, green seedlings; low germination	seedling	0008037	green	0000320
small, green vitreous seedlings	seedling	0008037	green	0000320
small, shoot meristem-less plants	seedling	0008037	lethal (sensu genetics)	0000718
some anthocyanin accumulation in cotyledons of some embryos and within siliques	seedling	0008037	dark green	0001249
tiny lethal	seedling	0008037	lethal (sensu genetics)	0000718
tiny seedlings	seedling	0008037	decreased size	0000587
tiny, dark green seedlings	seedling	0008037	decreased size	0000587
tiny, dark green seedlings	seedling	0008037	dark green	0001249
tiny, dark green seedlings; low germination rate	seedling	0008037	decreased size	0000587
tiny, dark green seedlings; low germination rate	seedling	0008037	dark green	0001249
tiny, green seedlings	seedling	0008037	decreased size	0000587
tiny, green seedlings	seedling	0008037	green	0000320
tiny, green, vitreous seedlings	seedling	0008037	decreased size	0000587
tiny, green, vitreous seedlings	seedling	0008037	green	0000320
vestigial cotyledonsa	seedling	0008037	present in fewer numbers in organism	0001997
yellow seedlings	seedling	0008037	yellow	0000324
indehiscent silique (AGL8 == fruitfull)	fruit	0009001	abnormal	0000460
short siliques	fruit	0009001	decreased length	0000574
short siliques (semisterile?)	fruit	0009001	decreased length	0000574
small siliques, very few seed, semi-sterile	fruit	0009001	decreased size	0000587
1 rootless 3 small plants	root	0009005	present in fewer numbers in organism	0001997
fatter roots	root	0009005	increased thickness	0000591
rootless	root	0009005	present in fewer numbers in organism	0001997
seedling lethal: no leaves, small closed cotyledons, little root growth	root	0009005	present in fewer numbers in organism	0001997
seedling lethal: small cotyledons, reduced hypocotyl, very little root growth	root	0009005	present in fewer numbers in organism	0001997
seedling lethal: variable cotyledon number, disrupted phyllotaxy, little root growth	root	0009005	present in fewer numbers in organism	0001997
yellow, small cotyledons, reduced root growth at day 14	root	0009005	present in fewer numbers in organism	0001997
anthocyanin accumulation in approximately 1/4 of seed	seed	0009010	purple	0000951
cer and sterile	seed	0009010	present in fewer numbers in organism	0001997
conditional male sterile	seed	0009010	present in fewer numbers in organism	0001997
embryo lethal	seed	0009010	present in fewer numbers in organism	0001997
embryo lethal (unconfirmed)	seed	0009010	present in fewer numbers in organism	0001997
embryo lethal (unconfirmed)	seed	0009010	present in fewer numbers in organism	0001997
embryo lethal (unconfirmed); semi-sterile (unconfirmed)	seed	0009010	present in fewer numbers in organism	0001997
embryo lethal; semi-sterile	seed	0009010	present in fewer numbers in organism	0001997
seim-sterile (unconfirmed)	seed	0009010	present in fewer numbers in organism	0001997
semi-sterile	seed	0009010	present in fewer numbers in organism	0001997
semi-sterile (unconfirmed)	seed	0009010	present in fewer numbers in organism	0001997
semi-sterile (uncomfirmed)	seed	0009010	present in fewer numbers in organism	0001997
semi-sterile (unconfirmed)	seed	0009010	present in fewer numbers in organism	0001997
semi-sterile (unconfirmed); embryo lethal (unconfirmed)	seed	0009010	present in fewer numbers in organism	0001997
small siliques, very few seed, semi-sterile	seed	0009010	present in fewer numbers in organism	0001997
sterile	seed	0009010	present in fewer numbers in organism	0001997
sterile plant	seed	0009010	present in fewer numbers in organism	0001997
distorted leaves	vascular leaf	0009025	abnormal	0000460
fused leaves	vascular leaf	0009025	fused with	0000642
glossy leaves	vascular leaf	0009025	high saturation	0001229
glossy rumpled leaves	vascular leaf	0009025	high saturation	0001229
glossy rumpled leaves	vascular leaf	0009025	wrinkled	0001810
notched leaves with a wavy surface	vascular leaf	0009025	notched	0001495
plants have small with rounded, rumpled leaves	vascular leaf	0009025	decreased size	0000587
plants have small with rounded, rumpled leaves	vascular leaf	0009025	increased width	0000600
plants have small with rounded, rumpled leaves	vascular leaf	0009025	wrinkled	0001810
reduced floral apex, curly leaves	vascular leaf	0009025	curled	0000405
seedling lethal: no leaves, small closed cotyledons, little root growth	vascular leaf	0009025	present in fewer numbers in organism	0001997
segregates dark misshapen leaves	vascular leaf	0009025	abnormal	0000460
shootless seedlings, tiny leaves emerge late	vascular leaf	0009025	decreased size	0000587
small plants with flat, narrow leaves	vascular leaf	0009025	decreased width	0000599
small round leaves	vascular leaf	0009025	decreased size	0000587
small round leaves	vascular leaf	0009025	increased width	0000600
small, round leaves	vascular leaf	0009025	increased width	0000600
stunted plants with sickly, roughened leaves	vascular leaf	0009025	increased width	0000600
wide leaves, some asymetrical leaves	vascular leaf	0009025	increased width	0000600
wide leaves, some asymetrical leaves	vascular leaf	0009025	abnormal	0000460
yellow leaf on soil	vascular leaf	0009025	yellow	0000324
yellow leaves, albino cotyledons at day 12	vascular leaf	0009025	yellow	0000324
male sterile	stamen	0009029	abnormal	0000460
male sterile [no pollen]	stamen	0009029	abnormal	0000460
male sterile [not 100%]	stamen	0009029	abnormal	0000460
may be male sterile	stamen	0009029	abnormal	0000460
small rosette, curly cauline leaves; sterile since stamens and petals dont develop.	stamen	0009029	abnormal	0000460
large petals (1.5x normal size); other floral organs not examined for size.	petal	0009032	increased size	0000586
no petals, ap (mv)?	petal	0009032	abnormal	0000460
small rosette, curly cauline leaves; sterile since stamens and petals dont develop.	petal	0009032	abnormal	0000460
apetala-like	flower	0009046	abnormal	0000460
reduced floral apex, curly leaves	flower	0009046	present in fewer numbers in organism	0001997
rosette leaves are dark green, rumpled, slightly asymetric. caluline leaves are dark green and twisted. inflorescence meristem appears to die before generating any flowers.	flower	0009046	abnormal	0000460
bushy growth	stem	0009047	present in greater numbers in organism	0000470
seedling lethal: variable cotyledon number, disrupted phyllotaxy, little root growth	stem	0009047	abnormal	0000460
short, bushy plants. very delayed flowering. no mature siliques when peers were nearly senescent.	stem	0009047	present in greater numbers in organism	0000470
blanched cotyledons	cotyledon	0020030	yellow	0000324
blanched cotyledons; tiny plants	cotyledon	0020030	yellow	0000324
dark green folded cotyledons with heavy vascularization of the midrib visible after germination	cotyledon	0020030	dark green	0001249
lobed cotyledon(s)	cotyledon	0020030	lobed	0001979
lobed cotyledons	cotyledon	0020030	lobed	0001979
narrow cotyledons	cotyledon	0020030	decreased width	0000599
narrow leaves and cotyledons on agar	cotyledon	0020030	decreased width	0000599
no cotyledons	cotyledon	0020030	present in fewer numbers in organism	0001997
no cotyledons; shootless	cotyledon	0020030	present in fewer numbers in organism	0001997
pale cotyledons	cotyledon	0020030	desaturated green	0001272
seedling has 3 cotyledons	cotyledon	0020030	present in greater numbers in organism	0000470
seedling lethal: no leaves, small closed cotyledons, little root growth	cotyledon	0020030	atresia	0001819
seedling lethal: small cotyledons, reduced hypocotyl, very little root growth	cotyledon	0020030	decreased size	0000587
seedling lethal: variable cotyledon number, disrupted phyllotaxy, little root growth	cotyledon	0020030	present in greater numbers in organism	0000470
single cotyledons	cotyledon	0020030	present in fewer numbers in organism	0001997
small plants with blanched cotyledons	cotyledon	0020030	yellow	0000324
yellow leaves, albino cotyledons at day 12	cotyledon	0020030	albino value	0000968
yellow, small cotyledons, reduced root growth at day 14	cotyledon	0020030	yellow	0000324
yellow, small cotyledons, reduced root growth at day 14	cotyledon	0020030	decreased size	0000587
oversized stipules	stipule	0020041	increased size	0000586
long hypocotyl	hypocotyl	0020100	increased length	0000573
seedling lethal: small cotyledons, reduced hypocotyl, very little root growth	hypocotyl	0020100	decreased length	0000574
small hypocotyl (vasculature mutant?)	hypocotyl	0020100	decreased length	0000574
