# Supplementary material for: RARGE II: An Integrated Phenotype Database of Arabidopsis Mutant Traits Using a Controlled Vocabulary
Source: Plant Cell Physiol. 2013 Dec 20;55(1):e4. doi: 10.1093/pcp/pct165 (PMC3894705; doi:10.1093/pcp/pct165)
Supplement: Supplementary Data [file supp_pct165_pcp-2013-e-00419-File006.xls]

## Sheet: Table S3
Supplemental Table S3 Mapping table of ontology terms for phenotype descriptions for AtFOX
original term	PO term	PO ID	PATO term	PATO ID
Branching::bushy	stem	0009047	present in greater numbers in organism	0000470
Branching::faciation	stem	0009047	increased thickness	0000591
Branching::fasciation	stem	0009047	increased thickness	0000591
Branching::hyper apical dominance	stem	0009047	present in fewer numbers in organism	0001997
Branching::lateral shoot	stem	0009047	abnormal	0000460
Branching::long internode	stem internode	0020142	increased length	0000573
Branching::others	stem	0009047	abnormal	0000460
Branching::short internode	stem internode	0020142	decreased length	0000574
Branching::type of inflorescence	stem	0009047	abnormal	0000460
Branching::zig-zag	stem	0009047	abnormal	0000460
Cauline leaves::anthocyanin	cauline leaf	0000013	dark green	0001249
Cauline leaves::dark green	cauline leaf	0000013	dark green	0001249
Cauline leaves::epinastic	cauline leaf	0000013	epinastic	0000945
Cauline leaves::few	cauline leaf	0000013	present in fewer numbers in organism	0001997
Cauline leaves::hyponastic	cauline leaf	0000013	hyponastic	0002329
Cauline leaves::large	cauline leaf	0000013	increased size	0000586
Cauline leaves::many	cauline leaf	0000013	present in greater numbers in organism	0000470
Cauline leaves::narrow	cauline leaf	0000013	decreased width	0000599
Cauline leaves::others	cauline leaf	0000013	abnormal	0000460
Cauline leaves::pale green	cauline leaf	0000013	desaturated green	0001272
Cauline leaves::round	cauline leaf	0000013	increased width	0000600
Cauline leaves::small	cauline leaf	0000013	decreased size	0000587
Flower::anther	stamen	0009029	abnormal	0000460
Flower::filament	stamen	0009029	abnormal	0000460
Flower::others	flower	0009046	abnormal	0000460
Flower::ovary	gynoecium	0009062	abnormal	0000460
Flower::pedicel	flower	0009046	abnormal	0000460
Flower::petal	petal	0009032	abnormal	0000460
Flower::sepal	sepal	0009031	abnormal	0000460
Flower::stigma	gynoecium	0009062	abnormal	0000460
Flowering::early	whole plant flowering stage	0007016	premature	0000694
Flowering::late	whole plant flowering stage	0007016	late	0000693
Flowering::never	whole plant flowering stage	0007016	late	0000693
Flowering::very early	whole plant flowering stage	0007016	premature	0000694
Flowering::very late	whole plant flowering stage	0007016	late	0000693
Growth::fast	sporophyte vegetative stage	0007134	increased speed	0000303
Growth::others	sporophyte vegetative stage	0007134	abnormal	0000460
Growth::slow	sporophyte vegetative stage	0007134	decreased speed	0000304
Plant height::dwarf	whole plant	0000003	decreased height	0000569
Plant height::semi dwarf	whole plant	0000003	decreased height	0000569
Plant height::tall	whole plant	0000003	increased height	0000570
Plant height::very tall	whole plant	0000003	increased height	0000570
Roots::long	root	0009005	abnormal	0000460
Roots::many lateral roots	root	0009005	present in greater numbers in organism	0000470
Roots::many root hairs	root	0009005	present in greater numbers in organism	0000470
Roots::others	root	0009005	abnormal	0000460
Rosette::anthocyanin	rosette leaf	0000014	dark green	0001249
Rosette::dark green	rosette leaf	0000014	dark green	0001249
Rosette::epinastic	rosette leaf	0000014	epinastic	0000945
Rosette::few leaves	rosette leaf	0000014	present in fewer numbers in organism	0001997
Rosette::hyponastic	rosette leaf	0000014	hyponastic	0002329
Rosette::large leaves	rosette leaf	0000014	increased size	0000586
Rosette::long petiole	rosette leaf	0000014	increased length	0000573
Rosette::many leaves	rosette leaf	0000014	present in greater numbers in organism	0000470
Rosette::narrow leaves	rosette leaf	0000014	decreased width	0000599
Rosette::others	rosette leaf	0000014	abnormal	0000460
Rosette::pale green	rosette leaf	0000014	desaturated green	0001272
Rosette::patch	rosette leaf	0000014	variegated	0000335
Rosette::round leaves	rosette leaf	0000014	increased width	0000600
Rosette::shape	rosette leaf	0000014	abnormal	0000460
Rosette::short petiole	rosette leaf	0000014	decreased length	0000574
Rosette::small leaves	rosette leaf	0000014	decreased size	0000587
Rosette::trichomes	rosette leaf	0000014	abnormal	0000460
Rosette::tricomes	rosette leaf	0000014	abnormal	0000460
Seed yield::big	seed	0009010	present in greater numbers in organism	0000470
Seed yield::low	seed	0009010	present in fewer numbers in organism	0001997
Seed yield::semi sterile	seed	0009010	present in fewer numbers in organism	0001997
Seed yield::sterile	seed	0009010	present in fewer numbers in organism	0001997
Seed::deep gray	seed	0009010	low brightness	0000327
Seed::large	seed	0009010	increased size	0000586
Seed::light gray	seed	0009010	low saturation	0000328
Seed::long	seed	0009010	increased length	0000573
Seed::narrow	seed	0009010	decreased width	0000599
Seed::round	seed	0009010	increased width	0000600
Seed::short	seed	0009010	decreased length	0000574
Seed::small	seed	0009010	decreased size	0000587
Silique::long	fruit	0009001	increased length	0000573
Silique::others	fruit	0009001	abnormal	0000460
Silique::shape	fruit	0009001	abnormal	0000460
Silique::short	fruit	0009001	decreased length	0000574
Silique::thick	fruit	0009001	increased thickness	0000591
Silique::thin	fruit	0009001	decreased thickness	0000592
Spirality::inflorescence	stem	0009047	coiled	0000404
Spirality::leaves	cauline leaf	0000013	coiled	0000404
Spirality::phyllotaxy	stem	0009047	abnormal	0000460
Spirality::rosette	rosette leaf	0000014	coiled	0000404
stem::dark green	stem	0009047	dark green	0001249
stem::faciation	stem	0009047	increased thickness	0000591
stem::fasciation	stem	0009047	increased thickness	0000591
stem::others	stem	0009047	abnormal	0000460
stem::pale green	stem	0009047	desaturated green	0001272
stem::thick	stem	0009047	increased thickness	0000591
stem::thin	stem	0009047	decreased thickness	0000592
