# Supplementary material for: RARGE II: An Integrated Phenotype Database of Arabidopsis Mutant Traits Using a Controlled Vocabulary
Source: Plant Cell Physiol. 2013 Dec 20;55(1):e4. doi: 10.1093/pcp/pct165 (PMC3894705; doi:10.1093/pcp/pct165)
Supplement: Supplementary Data [file supp_pct165_pcp-2013-e-00419-File007.xls]

## Sheet: Table S4
Supplemental Table S4 Mapping table of ontology terms for phenotype descriptions for OsFOX
original term	PO term	PO ID	PATO term	PATO ID
Adult plant::Flowering::early	whole plant flowering stage	0007016	premature	0000694
Adult plant::Flowering::late	whole plant flowering stage	0007016	late	0000693
Adult plant::Flowering::never	whole plant flowering stage	0007016	late	0000693
Adult plant::Growth::fast	sporophyte vegetative stage	0007134	increased speed	0000303
Adult plant::Growth::others	sporophyte vegetative stage	0007134	abnormal	0000460
Adult plant::Growth::slow	sporophyte vegetative stage	0007134	decreased speed	0000304
Adult plant::Plant height::short	whole plant	0000003	decreased height	0000569
Adult plant::Plant height::tall	whole plant	0000003	increased height	0000570
Cauline leaf::Color::dark	cauline leaf	0000013	dark green	0001249
Cauline leaf::Color::pale	cauline leaf	0000013	desaturated green	0001272
Cauline leaf::Number::few	cauline leaf	0000013	present in fewer numbers in organism	0001997
Cauline leaf::Number::many	cauline leaf	0000013	present in greater numbers in organism	0000470
Cauline leaf::Others	cauline leaf	0000013	abnormal	0000460
Cauline leaf::Shape::epinastic	cauline leaf	0000013	epinastic	0000945
Cauline leaf::Shape::hyponastic	cauline leaf	0000013	hyponastic	0002329
Cauline leaf::Shape::large	cauline leaf	0000013	increased size	0000586
Cauline leaf::Shape::narrow	cauline leaf	0000013	decreased width	0000599
Cauline leaf::Shape::small	cauline leaf	0000013	decreased size	0000587
Cauline leaf::Shape::spiral	cauline leaf	0000013	coiled	0000404
Cauline leaf::Shape::wide	cauline leaf	0000013	increased width	0000600
Flower::Others	flower	0009046	abnormal	0000460
Flower::Shape::petal	petal	0009032	abnormal	0000460
Flower::Shape::pistil	gynoecium	0009062	abnormal	0000460
Flower::Shape::sepal	sepal	0009031	abnormal	0000460
Flower::Shape::stamen	stamen	0009029	abnormal	0000460
Root::Number::many	root	0009005	present in greater numbers in organism	0000470
Root::Others	root	0009005	abnormal	0000460
Rosette leaf::Color::dark	rosette leaf	0000014	dark green	0001249
Rosette leaf::Color::pale	rosette leaf	0000014	desaturated green	0001272
Rosette leaf::Color::variegated	rosette leaf	0000014	variegated	0000335
Rosette leaf::Number::few	rosette leaf	0000014	present in fewer numbers in organism	0001997
Rosette leaf::Number::many	rosette leaf	0000014	present in greater numbers in organism	0000470
Rosette leaf::Others	rosette leaf	0000014	abnormal	0000460
Rosette leaf::Shape::epinastic	rosette leaf	0000014	epinastic	0000945
Rosette leaf::Shape::hyponastic	rosette leaf	0000014	hyponastic	0002329
Rosette leaf::Shape::large	rosette leaf	0000014	increased size	0000586
Rosette leaf::Shape::long	rosette leaf	0000014	increased length	0000573
Rosette leaf::Shape::narrow	rosette leaf	0000014	decreased width	0000599
Rosette leaf::Shape::short	rosette leaf	0000014	decreased length	0000574
Rosette leaf::Shape::small	rosette leaf	0000014	decreased size	0000587
Rosette leaf::Shape::spiral	rosette leaf	0000014	coiled	0000404
Rosette leaf::Shape::wide	rosette leaf	0000014	increased width	0000600
Seed::Color::dark	seed	0009010	low brightness	0000327
Seed::Color::pale	seed	0009010	low saturation	0000328
Seed::Number::few	seed	0009010	present in fewer numbers in organism	0001997
Seed::Number::many	seed	0009010	present in greater numbers in organism	0000470
Seed::Shape::large	seed	0009010	increased size	0000586
Seed::Shape::long	seed	0009010	increased length	0000573
Seed::Shape::narrow	seed	0009010	decreased width	0000599
Seed::Shape::short	seed	0009010	decreased length	0000574
Seed::Shape::small	seed	0009010	decreased size	0000587
Seed::Shape::wide	seed	0009010	increased width	0000600
Silique::Other	fruit	0009001	abnormal	0000460
Silique::Shape::long	fruit	0009001	increased length	0000573
Silique::Shape::short	fruit	0009001	decreased length	0000574
Silique::Shape::thick	fruit	0009001	increased thickness	0000591
Silique::Shape::thin	fruit	0009001	decreased thickness	0000592
Stem::Color::dark	stem	0009047	dark green	0001249
Stem::Color::pale	stem	0009047	desaturated green	0001272
Stem::Number::few	stem	0009047	present in fewer numbers in organism	0001997
Stem::Number::many	stem	0009047	present in greater numbers in organism	0000470
Stem::Others	stem	0009047	abnormal	0000460
Stem::Shape::long internode	stem internode	0020142	increased length	0000573
Stem::Shape::short internode	stem internode	0020142	decreased length	0000574
Stem::Shape::spiral	stem	0009047	coiled	0000404
Stem::Shape::thick	stem	0009047	increased thickness	0000591
Stem::Shape::thin	stem	0009047	decreased thickness	0000592
Stem::Shape::zigzag	stem	0009047	abnormal	0000460
