# Supplementary material for: RARGE II: An Integrated Phenotype Database of Arabidopsis Mutant Traits Using a Controlled Vocabulary
Source: Plant Cell Physiol. 2013 Dec 20;55(1):e4. doi: 10.1093/pcp/pct165 (PMC3894705; doi:10.1093/pcp/pct165)
Supplement: Supplementary Data [file supp_pct165_pcp-2013-e-00419-File008.xls]

## Sheet: Table S5
Supplemental Table S5 Overview for mapping of ontology terms for phenotype descriptions
PO		PATO	loss-of-function lines	gain-of-function lines	all lines
whole plant		decreased height	240	1286	1526
		increased height	0	103	103
		wrinkled	1	0	1
		variegated	1	0	1
		desaturated green	18	0	18
		dark green	4	0	4
		purple	3	0	3
		yellow	1	0	1
seedling		lethal (sensu genetics)	17	0	17
		decreased size	9	0	9
		abnormal	8	0	8
		wrinkled	4	0	4
		albino value	13	0	13
		variegated	1	0	1
		desaturated green	11	0	11
		green	11	0	11
		dark green	3	0	3
		purple	1	0	1
		yellow	2	0	2
	cotyledon	present in fewer numbers in organism	6	0	6
		present in greater numbers in organism	5	0	5
		decreased size	3	0	3
		decreased width	2	0	2
		atresia	1	0	1
		lobed	3	0	3
		albino value	1	0	1
		desaturated green	1	0	1
		dark green	1	0	1
		yellow	5	0	5
	hypocotyl	decreased length	2	0	2
		increased length	3	0	3
root		present in fewer numbers in organism	11	0	11
		present in greater numbers in organism	0	148	148
		increased thickness	1	0	1
		abnormal	0	13	13
vascular leaf		present in fewer numbers in organism	1	0	1
		decreased size	4	0	4
		decreased length	4	0	4
		decreased width	1	0	1
		increased width	6	0	6
		abnormal	13	0	13
		curled	1	0	1
		torsioned	1	0	1
		hyponastic	4	0	4
		wrinkled	8	0	8
		fused with	1	0	1
		high saturation	3	0	3
		notched	1	0	1
		variegated	4	0	4
		desaturated green	16	0	16
		dark green	3	0	3
		yellow	2	0	2
	cauline leaf	present in fewer numbers in organism	0	189	189
		present in greater numbers in organism	0	49	49
		decreased size	0	571	571
		increased size	0	82	82
		decreased width	0	150	150
		increased width	0	41	41
		abnormal	0	511	511
		coiled	0	10	10
		torsioned	1	0	1
		hyponastic	0	66	66
		epinastic	0	220	220
		desaturated green	0	126	126
		dark green	1	122	123
	rosette leaf	present in fewer numbers in organism	0	456	456
		present in greater numbers in organism	0	653	653
		decreased size	0	1830	1830
		increased size	0	280	280
		decreased length	0	54	54
		increased length	1	121	122
		decreased width	2	189	191
		increased width	0	1111	1111
		abnormal	2	1579	1581
		coiled	0	12	12
		epinastic	1	277	278
		wrinkled	1	0	1
		variegated	0	29	29
		desaturated green	0	393	393
		dark green	1	766	767
	stipule	increased size	1	0	1
stem		present in fewer numbers in organism	0	243	243
		present in greater numbers in organism	3	189	192
		decreased length	3	0	3
		decreased thickness	2	778	780
		increased thickness	0	332	332
		abnormal	5	1536	1541
		coiled	0	4	4
		fasciated	1	0	1
		high saturation	2	0	2
		desaturated green	5	150	155
		dark green	1	28	29
	stem internode	decreased length	0	287	287
		increased length	0	25	25
flower		present in greater numbers in organism	3	0	3
		abnormal	11	138	149
	petal	increased size	1	0	1
		abnormal	8	77	85
	sepal	abnormal	1	5	6
	stamen	abnormal	14	6	20
	gynoecium	abnormal	3	1	4
fruit		decreased size	1	0	1
		decreased length	11	483	494
		increased length	0	35	35
		decreased thickness	0	17	17
		increased thickness	0	11	11
		abnormal	10	255	265
seed		present in fewer numbers in organism	1084	608	1692
		present in greater numbers in organism	0	3	3
		decreased size	0	1109	1109
		increased size	0	2348	2348
		decreased length	0	654	654
		increased length	0	2167	2167
		decreased width	0	794	794
		increased width	0	308	308
		abnormal	7	0	7
		low brightness	0	272	272
		low saturation	1	208	209
		purple	1	0	1
trichome		abnormal	4	0	4
0 germination		decreased frequency	5	0	5
4 flowering		late	21	62	83
		premature	3	103	106
A vegetative growth		decreased speed	7	603	610
		increased speed	0	8	8
		abnormal	43	7	50
