# Supplementary material for: RARGE II: An Integrated Phenotype Database of Arabidopsis Mutant Traits Using a Controlled Vocabulary
Source: Plant Cell Physiol. 2013 Dec 20;55(1):e4. doi: 10.1093/pcp/pct165 (PMC3894705; doi:10.1093/pcp/pct165)
Supplement: Supplementary Data [file supp_pct165_pcp-2013-e-00419-File009.xls]

## Sheet: Table S6
Supplemental Table S6 List of loss- and gain-of-function lines that disrupt and induce the same gene and their phenotypes
gene name	short description	line name	PO	PATO
AT1G01360	regulatory component of ABA receptor 1	K33431	seed	decreased length
		K33431	seed	decreased size
		13-4014-1	seed	present in fewer numbers in organism
AT1G02205	Fatty acid hydroxylase superfamily	K21735	seed	decreased length
		K21735	seed	increased width
		11-2385-1	seed	present in fewer numbers in organism
		11-2385-1	stem	high saturation
AT1G05000	Phosphotyrosine protein phosphatases superfamily protein	K14451	seed	low brightness
		GT19205	seed	present in fewer numbers in organism
AT1G05260	Peroxidase superfamily protein	K16716	fruit	decreased length
		K16716	rosette leaf	abnormal
		K16716	rosette leaf	decreased size
		K16716	rosette leaf	increased width
		K23744	seed	decreased length
		K30834	seed	decreased length
		K23744	seed	decreased size
		K30834	seed	decreased size
		K18311	seed	increased length
		K16716	stem	abnormal
		K16716	stem	decreased thickness
		ET8245	whole plant	decreased height
AT1G07630	pol-like 5	K36615	seed	decreased width
		K36615	seed	increased size
		13-2380-1	seedling	desaturated green
AT1G07890	ascorbate peroxidase 1	K32334	seed	increased width
		K13823	seed	low brightness
		13-4254-1	stem	abnormal
AT1G14870	PLANT CADMIUM RESISTANCE 2	K27422	A vegetative growth	decreased speed
		K27422	cauline leaf	abnormal
		K26614	cauline leaf	decreased size
		K26614	cauline leaf	desaturated green
		K26614	rosette leaf	abnormal
		K27422	rosette leaf	abnormal
		K27422	rosette leaf	dark green
		K27422	rosette leaf	unturned
		K27422	seed	low brightness
		GT15047	seed	present in fewer numbers in organism
		K26614	stem	abnormal
		K27422	stem	abnormal
		K27422	stem	increased thickness
AT1G15000	serine carboxypeptidase-like 50	K21814	seed	increased size
		GT15028	seed	present in fewer numbers in organism
AT1G21400	Thiamin diphosphate-binding fold (THDP-binding) superfamily protein	F20946	seed	increased length
		F20946	seed	increased size
		GT13165	seed	present in fewer numbers in organism
AT1G21600	plastid transcriptionally active 6	K06951	A vegetative growth	decreased speed
		K06951	cauline leaf	abnormal
		K06951	cauline leaf	decreased size
		K06951	root	present in greater numbers in organism
		K06951	rosette leaf	abnormal
		K06951	rosette leaf	dark green
		K06951	rosette leaf	present in greater numbers in organism
		15-0303-1	seedling	albino value
		K06951	stem	abnormal
AT1G24260	K-box region and MADS-box transcription factor family protein	K43134	cauline leaf	involute
		K43134	fruit	abnormal
		16-2733-1	petal	abnormal
		K43134	rosette leaf	abnormal
		K43134	rosette leaf	decreased size
		K43134	rosette leaf	unturned
		16-2733-1	stamen	abnormal
		K43134	stem	decreased thickness
		K43134	whole plant	decreased height
AT1G32080	membrane protein, putative	K19102	cauline leaf	present in fewer numbers in organism
		15-5500-1	vascular leaf	desaturated green
		16-1202-1	vascular leaf	variegated
		K19102	rosette leaf	abnormal
		K19102	rosette leaf	dark green
		K25638	seed	increased length
		F30511	stem	abnormal
		F30511	stem	present in fewer numbers in organism
		K19102	whole plant	decreased height
AT1G32170	xyloglucan endotransglucosylase/hydrolase 30	K36332	seed	decreased width
		ET6600	seed	present in fewer numbers in organism
AT1G32450	nitrate transporter 1.5	K22009	seed	decreased length
		K22009	seed	decreased size
		12-1421-1	seedling	albino value
AT1G32640	Basic helix-loop-helix (bHLH) DNA-binding family protein	15-3917-1	vascular leaf	wrinkled
		F23219	seed	increased length
		F23219	seed	increased size
AT1G32790	CTC-interacting domain 11	F25914	seed	increased length
		F25914	seed	increased size
		GT11275	seed	present in fewer numbers in organism
AT1G60970	SNARE-like superfamily protein	K05504	seed	decreased size
		ET8309	seed	present in fewer numbers in organism
AT1G63980	D111/G-patch domain-containing protein	F12733	A vegetative growth	decreased speed
		F12733	rosette leaf	decreased size
		F12733	rosette leaf	increased width
		F12733	rosette leaf	present in fewer numbers in organism
		F28232	seed	increased size
		12-2658-1	seedling	albino value
		F12733	stem	abnormal
		F12733	whole plant	decreased height
AT1G65260	plastid transcriptionally active 4	11-6665-1	A vegetative growth	abnormal
		K26811	cauline leaf	desaturated green
		11-6665-1	vascular leaf	desaturated green
		K26811	rosette leaf	abnormal
		K26811	rosette leaf	desaturated green
		K26811	seed	low brightness
		11-6665-1	seed	present in fewer numbers in organism
		K26811	seed	present in fewer numbers in organism
		K26811	stem	abnormal
		K26811	stem	decreased thickness
		11-6665-1	stem	desaturated green
		K26811	whole plant	decreased height
AT1G67370	DNA-binding HORMA family protein	K20821	petal	abnormal
		K20821	rosette leaf	abnormal
		K20821	rosette leaf	dark green
		13-5884-1	seed	present in fewer numbers in organism
		K20821	whole plant	decreased height
AT1G67840	chloroplast sensor kinase	K32015	seed	increased length
		K32015	seed	increased size
		ET5663	seed	present in fewer numbers in organism
AT1G67850	Protein of unknown function (DUF707)	K18304	seed	decreased width
		F16706	seed	increased length
		F24108	seed	increased length
		F28807	seed	increased length
		F16706	seed	increased size
		F28807	seed	increased size
		F03706	seed	increased width
		K18304	seed	low brightness
		ET5663	seed	present in fewer numbers in organism
AT1G68300	Adenine nucleotide alpha hydrolases-like superfamily protein	K26646	seed	decreased size
		GT6615	seed	present in fewer numbers in organism
AT1G69850	nitrate transporter 1:2	K23230	seed	decreased size
		ET12905	seed	present in fewer numbers in organism
AT1G72175	RING/U-box protein with domain of unknown function (DUF 1232)	ET6428	A vegetative growth	abnormal
		K23903	cauline leaf	decreased width
		K23903	rosette leaf	abnormal
		K23903	rosette leaf	increased length
		ET6428	seed	present in fewer numbers in organism
		K23903	seed	present in fewer numbers in organism
AT1G78620	Protein of unknown function DUF92, transmembrane	F25344	cauline leaf	abnormal
		F25344	cauline leaf	desaturated green
		F25344	rosette leaf	desaturated green
		F25344	rosette leaf	increased size
		GT8482	seed	present in fewer numbers in organism
		F25344	stem	desaturated green
		F25344	whole plant	increased height
AT2G01060	myb-like HTH transcriptional regulator family protein	K37903	rosette leaf	decreased size
		K36929	seed	increased length
		K37903	seed	increased length
		K36929	seed	increased size
		GT15599	seed	present in fewer numbers in organism
		GT15932	seed	present in fewer numbers in organism
		K37903	stem	abnormal
		K37903	stem	decreased thickness
AT2G01170	bidirectional amino acid transporter 1	K13713	rosette leaf	decreased size
		K13713	rosette leaf	increased width
		GT15214	seed	present in fewer numbers in organism
		K13713	stem	abnormal
		K13713	stem	increased thickness
		GT6547	whole plant	decreased height
AT2G01190	Octicosapeptide/Phox/Bem1p family protein	K31151	seed	decreased size
		K31151	seed	low saturation
		GT16671	seed	present in fewer numbers in organism
		GT76	whole plant	decreased height
AT2G01220	Nucleotidylyl transferase superfamily protein	K02602	rosette leaf	abnormal
		K02602	rosette leaf	dark green
		K02602	rosette leaf	increased size
		K29802	seed	decreased width
		K29802	seed	increased length
		ET12908	seed	present in fewer numbers in organism
		K02602	stem	abnormal
		K02602	stem	increased thickness
		K02602	whole plant	increased height
AT2G01390	Tetratricopeptide repeat (TPR)-like superfamily protein	GT2949	A vegetative growth	abnormal
		16-0895-1	fruit	decreased length
		K36221	seed	decreased width
		K36221	seed	increased length
		K36221	seed	increased size
		ET13548	seed	present in fewer numbers in organism
		GT16010	seed	present in fewer numbers in organism
		GT2949	seed	present in fewer numbers in organism
AT2G01520	MLP-like protein 328	F24151	rosette leaf	abnormal
		F24151	rosette leaf	decreased size
		ET9319	seed	present in fewer numbers in organism
		F24151	stem	abnormal
		F24151	stem	decreased thickness
		F24151	whole plant	decreased height
AT2G01580		K20547	seed	decreased width
		GT13064	seed	present in fewer numbers in organism
AT2G01590	chlororespiratory reduction 3	F07232	seed	increased size
		GT13064	seed	present in fewer numbers in organism
AT2G21250	NAD(P)-linked oxidoreductase superfamily protein	F21223	seed	increased length
		ET14240	seed	present in fewer numbers in organism
AT2G21320	B-box zinc finger family protein	F22121	rosette leaf	decreased size
		F22121	rosette leaf	present in greater numbers in organism
		GT15933	seed	present in fewer numbers in organism
AT2G24290	Protein of unknown function (DUF1068)	F22814	rosette leaf	abnormal
		F22814	rosette leaf	increased size
		F22814	rosette leaf	present in greater numbers in organism
		GT12592	seed	present in fewer numbers in organism
		F22814	stem	abnormal
		F22814	stem	desaturated green
AT2G25680	molybdate transporter 1	ET5262	cotyledon	atresia
		ET5262	vascular leaf	present in fewer numbers in organism
		ET5262	root	present in fewer numbers in organism
		K21218	seed	increased width
		ET5262	seedling	lethal (sensu genetics)
AT2G31260	autophagy 9 (APG9)	F16722	cauline leaf	epinastic
		K12715	cauline leaf	present in fewer numbers in organism
		F16722	rosette leaf	abnormal
		F16722	rosette leaf	increased width
		K12715	rosette leaf	increased width
		F16722	rosette leaf	present in greater numbers in organism
		GT15179	seed	present in fewer numbers in organism
		K12715	stem	abnormal
		K12715	stem internode	decreased length
		K12715	whole plant	decreased height
AT2G32500	Stress responsive alpha-beta barrel domain protein	K32913	seed	decreased size
		GT8130	whole plant	decreased height
AT2G36690	2-oxoglutarate (2OG) and Fe(II)-dependent oxygenase superfamily protein	K21934	seed	increased size
		GT15271	seed	present in fewer numbers in organism
AT2G37500	arginine biosynthesis protein ArgJ family	K19826	seed	decreased length
		K19826	seed	decreased size
		GT12325	seed	present in fewer numbers in organism
AT2G38740	Haloacid dehalogenase-like hydrolase (HAD) superfamily protein	K15908	cauline leaf	abnormal
		16-0021-1	vascular leaf	dark green
		K15908	rosette leaf	abnormal
		K15908	rosette leaf	decreased width
		K16132	seed	decreased width
		K16132	seed	increased length
		K16132	seed	increased size
		K15908	seed	present in fewer numbers in organism
		16-0021-1	stem	dark green
AT2G43210	Ubiquitin-like superfamily protein	K15104	cauline leaf	abnormal
		K15104	flower	abnormal
		K15104	fruit	abnormal
		K15104	fruit	decreased length
		K15104	rosette leaf	abnormal
		K15104	rosette leaf	decreased size
		K15104	rosette leaf	increased width
		K10145	seed	decreased length
		K10145	seed	decreased size
		K10145	seed	low brightness
		GT13266	seed	present in fewer numbers in organism
AT2G46900		K18811	seed	decreased length
		K18811	seed	decreased size
		K18811	seed	increased width
		ET7450	seed	present in fewer numbers in organism
AT2G47040	Plant invertase/pectin methylesterase inhibitor superfamily	F14915	seed	increased length
		F14915	seed	increased size
		GT12990	seed	present in fewer numbers in organism
AT2G47450	chloroplast signal recognition particle component (CAO)	F10226	seed	increased size
		GT9192	whole plant	decreased height
AT3G08510	phospholipase C 2	K02143	cauline leaf	desaturated green
		K10705	rosette leaf	abnormal
		K02143	rosette leaf	decreased size
		K02143	rosette leaf	desaturated green
		K02143	rosette leaf	increased width
		K10705	rosette leaf	increased width
		K02143	rosette leaf	variegated
		GT14834	seed	present in fewer numbers in organism
		K02143	stem	abnormal
		K02143	stem	decreased thickness
AT3G09350	Fes1A	K17945	seed	decreased length
		K17945	seed	decreased size
		16-2145-1	stem	abnormal
AT3G10190	Calcium-binding EF-hand family protein	K28618	seed	decreased width
		K28618	seed	increased length
		GT11027	seed	present in fewer numbers in organism
AT3G11210	SGNH hydrolase-type esterase superfamily protein	K33425	4 flowering	late
		K31805	cauline leaf	abnormal
		K31805	cauline leaf	dark green
		K33425	cauline leaf	decreased size
		K33425	cauline leaf	present in greater numbers in organism
		K33425	flower	abnormal
		K31805	rosette leaf	abnormal
		K33425	rosette leaf	abnormal
		K37921	rosette leaf	abnormal
		K31805	rosette leaf	dark green
		K31805	rosette leaf	decreased size
		K33425	rosette leaf	decreased size
		K33425	rosette leaf	present in greater numbers in organism
		K31805	seed	present in fewer numbers in organism
		K33425	seed	present in fewer numbers in organism
		K31805	stem	abnormal
		K33425	stem	abnormal
		K33425	stem internode	decreased length
		GT7219	whole plant	decreased height
		K33425	whole plant	decreased height
AT3G12120	fatty acid desaturase 2	F00650	seed	decreased length
		F00650	seed	decreased size
		F10521	seed	increased length
		F10521	seed	increased size
		K21840	seed	increased width
		K17905	seed	low brightness
		ET5844	seed	present in fewer numbers in organism
AT3G12150		F10442	seed	increased length
		F10442	seed	increased size
		GT6625	seed	present in fewer numbers in organism
AT3G13510	Protein of Unknown Function (DUF239)	K11011	seed	decreased width
		K11011	seed	increased length
		K11011	seed	increased size
		GT6011	seed	present in fewer numbers in organism
AT3G13920	eukaryotic translation initiation factor 4A1	F23643	rosette leaf	abnormal
		F23643	rosette leaf	dark green
		F11221	seed	decreased size
		GT6894	seed	present in fewer numbers in organism
		F23643	stem	present in fewer numbers in organism
AT3G13930	Dihydrolipoamide acetyltransferase, long form protein	K07308	seed	increased length
		GT6894	seed	present in fewer numbers in organism
AT3G14230	related to AP2 2	K26308	seed	decreased length
		K26308	seed	decreased size
		GT5337	seedling	green
		GT5337	whole plant	decreased height
AT3G23350	ENTH/VHS family protein	K28304	seed	decreased length
		K28304	seed	decreased size
		K28304	seed	decreased width
		GT6960	whole plant	decreased height
AT3G52880	monodehydroascorbate reductase 1	F17725	seed	increased size
		F28935	seed	increased size
		GT14312	seed	present in fewer numbers in organism
AT3G54300	vesicle-associated membrane protein 727	K00547	A vegetative growth	decreased speed
		K00547	rosette leaf	abnormal
		K00547	rosette leaf	present in fewer numbers in organism
		GT8774	whole plant	decreased height
AT3G54400	Eukaryotic aspartyl protease family protein	ET103	cotyledon	present in fewer numbers in organism
		F09611	seed	increased length
		F09611	seed	increased size
AT3G58660	Ribosomal protein L1p/L10e family	K06932	seed	low saturation
		ET11618	seed	present in fewer numbers in organism
AT3G59410	protein kinase family protein	K22222	seed	increased width
		GT8359	whole plant	decreased height
AT3G60150	Protein of unknown function (DUF498/DUF598)	K01305	fruit	decreased length
		K01305	rosette leaf	dark green
		K01305	rosette leaf	increased size
		GT13693	seed	present in fewer numbers in organism
		K01305	stem	abnormal
		GT6981	whole plant	decreased height
		K01305	whole plant	decreased height
AT3G61110	ribosomal protein S27	K18540	cauline leaf	abnormal
		K18540	fruit	abnormal
		K18540	fruit	decreased length
		K18540	rosette leaf	present in greater numbers in organism
		K18540	stem	abnormal
		GT7228	whole plant	decreased height
AT3G63490	Ribosomal protein L1p/L10e family	K04425	cauline leaf	desaturated green
		15-1359-1	vascular leaf	desaturated green
		K04425	rosette leaf	abnormal
		K04425	seed	increased length
		ET11184	seed	present in fewer numbers in organism
		GT16948	seed	present in fewer numbers in organism
		K04425	stem	abnormal
		K04425	stem	decreased thickness
		15-1359-1	stem	desaturated green
AT4G00090	Transducin/WD40 repeat-like superfamily protein	F28528	seed	increased size
		GT6028	seed	present in fewer numbers in organism
AT4G00290	Mechanosensitive ion channel protein	K23012	A vegetative growth	decreased speed
		K23012	cauline leaf	dark green
		K23012	rosette leaf	abnormal
		K23012	rosette leaf	dark green
		K21911	seed	increased length
		GT15718	seed	present in fewer numbers in organism
		GT8444	seed	present in fewer numbers in organism
		K23012	seed	present in fewer numbers in organism
		K23012	stem	abnormal
		K23012	stem	decreased thickness
AT4G00350	MATE efflux family protein	K35021	seed	decreased size
		ET12230	seed	present in fewer numbers in organism
AT4G00430	plasma membrane intrinsic protein 1;4	F03018	seed	decreased size
		GT13798	seed	present in fewer numbers in organism
		GT17869	seed	present in fewer numbers in organism
		GT6476	seed	present in fewer numbers in organism
AT4G00730	Homeobox-leucine zipper family protein / lipid-binding START domain-containing protein	K35927	seed	decreased size
		GT13747	seed	present in fewer numbers in organism
AT4G01320	Peptidase family M48 family protein	K18131	cauline leaf	abnormal
		K18131	rosette leaf	dark green
		K18131	rosette leaf	increased length
		GT5364	seed	present in fewer numbers in organism
		K18131	seed	present in fewer numbers in organism
		K18131	stem	abnormal
		K31709	stem	abnormal
		K31709	stem	decreased thickness
		K31709	stem	desaturated green
		K31709	stem internode	decreased length
		K31709	whole plant	decreased height
AT4G11360	RING-H2 finger A1B	F29839	seed	increased length
		F29839	seed	increased size
		GT5910	seed	present in fewer numbers in organism
AT4G12330	cytochrome P450, family 706, subfamily A, polypeptide 7	F26912	fruit	decreased length
		GT13893	seed	present in fewer numbers in organism
		F26912	stem	abnormal
AT4G13670	plastid transcriptionally active 5	ET8422	A vegetative growth	abnormal
		ET8422	vascular leaf	increased width
		R90420	rosette leaf	decreased size
		R90420	rosette leaf	increased width
AT4G16440	ferredoxin hydrogenases	K31432	seed	decreased length
		K31432	seed	decreased size
		GT16054	seed	present in fewer numbers in organism
AT4G24972	tapetum determinant 1	F07313	seed	increased size
		F13211	seed	increased size
		GT8078	seed	present in fewer numbers in organism
AT4G25890	60S acidic ribosomal protein family	F05722	A vegetative growth	decreased speed
		F05722	cauline leaf	increased size
		F05722	rosette leaf	increased size
		F11510	seed	increased length
		GT11712	seed	present in fewer numbers in organism
		F05722	stem	convolute
		F05722	stem	increased thickness
		F05722	stem	present in fewer numbers in organism
AT4G25900	Galactose mutarotase-like superfamily protein	F10923	A vegetative growth	decreased speed
		F10923	cauline leaf	decreased size
		F10923	root	present in greater numbers in organism
		F10923	rosette leaf	abnormal
		F10923	rosette leaf	dark green
		F10923	rosette leaf	present in greater numbers in organism
		ET12552	seed	present in fewer numbers in organism
		GT11712	seed	present in fewer numbers in organism
		F10923	stem	abnormal
		F10923	stem internode	decreased length
AT4G28280	LORELEI-LIKE-GPI ANCHORED PROTEIN 3	K01520	A vegetative growth	decreased speed
		K01520	cauline leaf	decreased size
		K01520	rosette leaf	decreased size
		K01520	rosette leaf	present in greater numbers in organism
		ET5639	seed	present in fewer numbers in organism
		K01520	stem	abnormal
		K01520	stem	decreased thickness
AT4G30060	Core-2/I-branching beta-1,6-N-acetylglucosaminyltransferase family protein	K17446	flower	abnormal
		K17446	fruit	abnormal
		K17446	fruit	decreased length
		K17446	rosette leaf	abnormal
		K17446	seed	increased length
		K17446	seed	increased size
		ET8113	seed	present in fewer numbers in organism
		K17446	stem	abnormal
		K17446	stem	increased thickness
		K17446	stem internode	decreased length
AT4G31670	ubiquitin-specific protease 18	K15505	seed	low brightness
		GT7167	whole plant	decreased height
AT4G32260	ATPase, F0 complex, subunit B/B', bacterial/chloroplast	F27145	seed	increased length
		11-1957-1	seedling	albino value
AT4G35550	WUSCHEL related homeobox 13	K17907	seed	low brightness
		ET14088	seed	present in fewer numbers in organism
AT4G35840	RING/U-box superfamily protein	K10032	cauline leaf	abnormal
		K10032	cauline leaf	dark green
		K10032	cauline leaf	decreased size
		K10032	fruit	abnormal
		K10032	rosette leaf	dark green
		K10032	rosette leaf	epinastic
		GT6560	seed	present in fewer numbers in organism
		K10032	stem	abnormal
		K10032	whole plant	increased height
AT4G36870	BEL1-like homeodomain 2	F17637	A vegetative growth	decreased speed
		F17637	fruit	decreased length
		F17637	rosette leaf	abnormal
		F17637	rosette leaf	decreased size
		F17637	rosette leaf	desaturated green
		F17637	rosette leaf	increased width
		F06207	seed	increased length
		F06207	seed	increased size
		ET9084	seed	present in fewer numbers in organism
		F17637	stem	increased thickness
		F17637	whole plant	decreased height
AT4G36930	basic helix-loop-helix (bHLH) DNA-binding superfamily protein	F10810	seed	increased size
		ET7451	seed	present in fewer numbers in organism
AT4G38250	Transmembrane amino acid transporter family protein	K26803	cauline leaf	increased size
		K26803	rosette leaf	increased size
		K29536	seed	decreased size
		GT12520	seed	present in fewer numbers in organism
		K26803	stem	abnormal
AT4G38690	PLC-like phosphodiesterases superfamily protein	K20619	rosette leaf	abnormal
		K20619	rosette leaf	decreased size
		K20619	seed	present in fewer numbers in organism
		GT9736	whole plant	decreased height
AT4G39730	Lipase/lipooxygenase, PLAT/LH2 family protein	K00937	fruit	abnormal
		K00937	fruit	decreased length
		K00937	root	abnormal
		K00937	rosette leaf	abnormal
		K00937	rosette leaf	epinastic
		ET5073	seed	present in fewer numbers in organism
		K00937	stem	abnormal
		K00937	stem internode	increased length
		K00937	whole plant	decreased height
AT5G08000	glucan endo-1,3-beta-glucosidase-like protein 3	K21650	seed	increased length
		GT17901	seed	present in fewer numbers in organism
AT5G09840	Putative endonuclease or glycosyl hydrolase	K08527	seed	increased length
		K08527	seed	increased size
		GT9299	seed	present in fewer numbers in organism
AT5G47860	Protein of unknown function (DUF1350)	K15251	seed	decreased size
		GT14930	seed	present in fewer numbers in organism
		GT14952	seed	present in fewer numbers in organism
AT5G54130	Calcium-binding endonuclease/exonuclease/phosphatase family	K32004	seed	decreased length
		K32004	seed	decreased size
		K32004	seed	decreased width
		F24320	seed	increased length
		F24320	seed	increased size
		GT7976	seed	present in fewer numbers in organism
AT5G54880	DTW domain-containing protein	F04251	seed	increased size
		GT7921	seed	present in fewer numbers in organism
AT5G55810	nicotinate/nicotinamide mononucleotide adenyltransferase	K37605	seed	decreased width
		ET12763	seed	present in fewer numbers in organism
AT5G56980		F21325	rosette leaf	abnormal
		GT4800	seed	present in fewer numbers in organism
		GT4800	seedling	lethal (sensu genetics)
		GT4800	whole plant	decreased height
AT5G57000		K15004	rosette leaf	abnormal
		K15004	rosette leaf	decreased size
		K15004	rosette leaf	increased width
		GT15074	seed	present in fewer numbers in organism
AT5G57150	basic helix-loop-helix (bHLH) DNA-binding superfamily protein	F17409	seed	increased length
		F17409	seed	increased size
		GT15195	seed	present in fewer numbers in organism
AT5G58090	O-Glycosyl hydrolases family 17 protein	K27426	seed	decreased size
		16-2123-1	seed	present in fewer numbers in organism
AT5G62680	Major facilitator superfamily protein	K30633	seed	decreased length
		K29105	seed	decreased size
		K30633	seed	decreased size
		ET8032	seed	present in fewer numbers in organism
AT5G67360	Subtilase family protein	F28650	A vegetative growth	decreased speed
		F28650	rosette leaf	abnormal
		F28650	rosette leaf	dark green
		F28650	rosette leaf	present in greater numbers in organism
		F28650	rosette leaf	unturned
		GT15160	seed	present in fewer numbers in organism
		F28650	stem	abnormal
		F28650	whole plant	decreased height
