# Supplementary material for: RARGE II: An Integrated Phenotype Database of Arabidopsis Mutant Traits Using a Controlled Vocabulary
Source: Plant Cell Physiol. 2013 Dec 20;55(1):e4. doi: 10.1093/pcp/pct165 (PMC3894705; doi:10.1093/pcp/pct165)
Supplement: Supplementary Data [file supp_pct165_pcp-2013-e-00419-File010.xls]

## Sheet: Table S7
Supplemental Table S7 List of loss-of-function lines that disrupt the same gene and their phenotypes
gene name	short description	line name	PO	PATO
AT1G01570	Protein of unknown function (DUF604)	11-6502-1	vascular leaf	decreased length
		GT15187	seed	present in fewer numbers in organism
AT1G02065	squamosa promoter binding protein-like 8	ET6249	seed	present in fewer numbers in organism
		GT36	whole plant	dark green
AT1G02490		ET7441	seed	present in fewer numbers in organism
		ET6884	seed	present in fewer numbers in organism
AT1G02580	SET domain-containing protein	11-5092-1	seed	abnormal
		GT16067	seed	present in fewer numbers in organism
		ET1988	seed	present in fewer numbers in organism
AT1G02910	tetratricopeptide repeat (TPR)-containing protein	11-0739-1	A vegetative growth	abnormal
		GT8496	seed	present in fewer numbers in organism
		11-0739-1	seed	present in fewer numbers in organism
AT1G07180	alternative NAD(P)H dehydrogenase 1	GT13301	seed	present in fewer numbers in organism
		13-4954-1	seedling	desaturated green
AT1G09190	Tetratricopeptide repeat (TPR)-like superfamily protein	GT6455	seed	present in fewer numbers in organism
		GT6432	whole plant	decreased height
AT1G27170	transmembrane receptors;ATP binding	GT13334	seed	present in fewer numbers in organism
		GT14174	seed	present in fewer numbers in organism
AT1G32080	membrane protein, putative	15-5500-1	vascular leaf	desaturated green
		16-1202-1	vascular leaf	variegated
AT1G32180	cellulose synthase-like D6	GT18648	seed	present in fewer numbers in organism
		GT13850	seed	present in fewer numbers in organism
AT1G66970	SHV3-like 2	ET6041	seed	present in fewer numbers in organism
		GT4736	whole plant	decreased height
AT1G74140	Rhomboid-related intramembrane serine protease family protein	13-5315-1	vascular leaf	decreased length
		GT8899	seed	present in fewer numbers in organism
AT1G80080 AT1G80090	Leucine-rich repeat (LRR) family protein Cystathionine beta-synthase (CBS) family protein	GT9160	whole plant	decreased height
		GT7807	whole plant	decreased height
AT2G01060 AT2G01070	myb-like HTH transcriptional regulator family protein Lung seven transmembrane receptor family protein	GT15932	seed	present in fewer numbers in organism
		GT15599	seed	present in fewer numbers in organism
AT2G01100		GT17737	seed	present in fewer numbers in organism
		GT9447	whole plant	decreased height
AT2G01110 AT2G01120	Sec-independent periplasmic protein translocase origin recognition complex subunit 4	GT13430	seed	present in fewer numbers in organism
		GT17324	seed	present in fewer numbers in organism
		GT11876	seed	present in fewer numbers in organism
		GT7885	seed	present in fewer numbers in organism
		GT6471	whole plant	decreased height
		GT7885	whole plant	decreased height
AT2G01140	Aldolase superfamily protein	GT14759	seed	present in fewer numbers in organism
		GT15483	seed	present in fewer numbers in organism
		GT16738	seed	present in fewer numbers in organism
AT2G01170	bidirectional amino acid transporter 1	GT15214	seed	present in fewer numbers in organism
		GT6547	whole plant	decreased height
AT2G01190	Octicosapeptide/Phox/Bem1p family protein	GT16671	seed	present in fewer numbers in organism
		GT76	whole plant	decreased height
AT2G01210	Leucine-rich repeat protein kinase family protein	GT482	vascular leaf	decreased width
		GT15116	seed	present in fewer numbers in organism
		GT482	whole plant	decreased height
AT2G01390	Tetratricopeptide repeat (TPR)-like superfamily protein	GT2949	A vegetative growth	abnormal
		16-0895-1	fruit	decreased length
		GT16010	seed	present in fewer numbers in organism
		ET13548	seed	present in fewer numbers in organism
		GT2949	seed	present in fewer numbers in organism
AT2G01400		GT2949	A vegetative growth	abnormal
		16-0895-1	fruit	decreased length
		GT2949	seed	present in fewer numbers in organism
AT2G01430	homeobox-leucine zipper protein 17	GT7692	seed	present in fewer numbers in organism
		GT6055	whole plant	decreased height
AT2G01720 AT2G01730	Ribophorin I cleavage and polyadenylation specificity factor 73 kDa subunit-II	ET7736	seed	present in fewer numbers in organism
		GT11545	seed	present in fewer numbers in organism
AT2G01918 AT2G01920	PsbQ-like 3 ENTH/VHS/GAT family protein	GT15189	seed	present in fewer numbers in organism
		GT7857	seed	present in fewer numbers in organism
AT2G02220	phytosulfokin receptor 1	GT9042	seed	present in fewer numbers in organism
		GT9042	seed	present in fewer numbers in organism
		GT13852	seed	present in fewer numbers in organism
AT2G43010	phytochrome interacting factor 4	GT15173	seed	present in fewer numbers in organism
		GT9701	whole plant	decreased height
AT2G48000	Pentatricopeptide repeat (PPR) superfamily protein	GT13386	seed	present in fewer numbers in organism
		GT15513	seed	present in fewer numbers in organism
AT2G48030	DNAse I-like superfamily protein	ET7189	seed	present in fewer numbers in organism
		ET7481	seed	present in fewer numbers in organism
		GT6568	whole plant	decreased height
AT2G48120	pale cress protein (PAC)	11-2389-1	seedling	albino value
		GT1998	whole plant	desaturated green
AT3G03400	EF hand calcium-binding protein family	GT12576	seed	present in fewer numbers in organism
		GT14256	seed	present in fewer numbers in organism
AT3G03450	RGA-like 2	GT13977	seed	present in fewer numbers in organism
		GT6392	seed	present in fewer numbers in organism
		GT6394	seed	present in fewer numbers in organism
		GT14308	seed	present in fewer numbers in organism
AT3G05530	regulatory particle triple-A ATPase 5A	GT17921	seed	present in fewer numbers in organism
		GT16757	seed	present in fewer numbers in organism
AT3G06430	Tetratricopeptide repeat (TPR)-like superfamily protein	ET12983	seed	present in fewer numbers in organism
		GT7254	seed	present in fewer numbers in organism
AT3G14385 AT3G14390	MIR169F; miRNA Pyridoxal-dependent decarboxylase family protein	ET8193	seed	present in fewer numbers in organism
		GT5087	whole plant	decreased height
AT3G15830	phosphatidic acid phosphatase-related / PAP2-related	11-4406-1	seed	low saturation
		GT5556	whole plant	decreased height
AT3G20440	Alpha amylase family protein	GT12771	seed	present in fewer numbers in organism
		GT13583	seed	present in fewer numbers in organism
AT3G22880	DNA repair (Rad51) family protein	ET12023	seed	present in fewer numbers in organism
		15-1213-1	seed	present in fewer numbers in organism
		15-1213-1	stamen	abnormal
AT3G48270	cytochrome P450, family 71, subfamily A, polypeptide 26	ET8146	whole plant	decreased height
		GT78	whole plant	decreased height
AT3G50870	GATA type zinc finger transcription factor family protein	GT18119	seed	present in fewer numbers in organism
		GT9315	whole plant	decreased height
AT3G52580	Ribosomal protein S11 family protein	GT6082	seed	present in fewer numbers in organism
		GT6179	seed	present in fewer numbers in organism
AT3G57380	Glycosyltransferase family 61 protein	GT6093	seed	present in fewer numbers in organism
		ET225	trichome	abnormal
AT3G60150	Protein of unknown function (DUF498/DUF598)	GT13693	seed	present in fewer numbers in organism
		GT6981	whole plant	decreased height
AT3G63480 AT3G63490	ATP binding microtubule motor family protein Ribosomal protein L1p/L10e family	15-1359-1	vascular leaf	desaturated green
		GT16948	seed	present in fewer numbers in organism
		ET11184	seed	present in fewer numbers in organism
		15-1359-1	stem	desaturated green
AT4G00020	BREAST CANCER 2 like 2A	ET6564	rosette leaf	decreased width
		GT6280	seed	present in fewer numbers in organism
		ET6564	seed	present in fewer numbers in organism
		GT11724	seed	present in fewer numbers in organism
		ET977	seed	present in fewer numbers in organism
		GT9147	whole plant	decreased height
AT4G00026		ET7345	seed	present in fewer numbers in organism
		GT16089	seed	present in fewer numbers in organism
		GT6280	seed	present in fewer numbers in organism
		ET13942	seed	present in fewer numbers in organism
AT4G00030	Plastid-lipid associated protein PAP / fibrillin family protein	ET7345	seed	present in fewer numbers in organism
		GT16089	seed	present in fewer numbers in organism
		ET13942	seed	present in fewer numbers in organism
AT4G00060	Nucleotidyltransferase family protein	ET13063	seed	present in fewer numbers in organism
		GT15202	seed	present in fewer numbers in organism
AT4G00110	UDP-D-glucuronate 4-epimerase 3	GT6267	seed	present in fewer numbers in organism
		GT11732	seed	present in fewer numbers in organism
		ET11489	seed	present in fewer numbers in organism
AT4G00114		ET11489	seed	present in fewer numbers in organism
		GT4135	whole plant	decreased height
AT4G00120	basic helix-loop-helix (bHLH) DNA-binding superfamily protein	11-4048-1	fruit	abnormal
		GT4135	whole plant	decreased height
		GT9031	whole plant	decreased height
AT4G00230	xylem serine peptidase 1	GT6506	seed	present in fewer numbers in organism
		GT15185	seed	present in fewer numbers in organism
AT4G00240	phospholipase D beta 2	ET5230	seed	present in fewer numbers in organism
		GT18899	seed	present in fewer numbers in organism
AT4G00290 AT4G00300	Mechanosensitive ion channel protein fringe-related protein	GT15718	seed	present in fewer numbers in organism
		GT8444	seed	present in fewer numbers in organism
AT4G00320	F-box/RNI-like superfamily protein	ET14112	seed	present in fewer numbers in organism
		ET5882	seed	present in fewer numbers in organism
AT4G00430	plasma membrane intrinsic protein 1;4	GT13798	seed	present in fewer numbers in organism
		GT6476	seed	present in fewer numbers in organism
		GT17869	seed	present in fewer numbers in organism
AT4G00500 AT4G00520	alpha/beta-Hydrolases superfamily protein Acyl-CoA thioesterase family protein	11-2511-1	vascular leaf	dark green
		11-2511-1	seed	abnormal
		GT17835	seed	present in fewer numbers in organism
AT4G01023 AT4G01026	RING/U-box superfamily protein PYR1-like 7	16-1909-1	fruit	abnormal
		ET12167	seed	present in fewer numbers in organism
AT4G01740	Cysteine/Histidine-rich C1 domain family protein	GT18921	seed	present in fewer numbers in organism
		ET7465	seed	present in fewer numbers in organism
AT4G02060 AT4G02070	Minichromosome maintenance (MCM2/3/5) family protein MUTS homolog 6	GT148	seed	present in fewer numbers in organism
		GT5417	seed	present in fewer numbers in organism
AT4G02400	U3 ribonucleoprotein (Utp) family protein	GT11463	seed	present in fewer numbers in organism
		GT6149	seed	present in fewer numbers in organism
AT4G23230	cysteine-rich RLK (RECEPTOR-like protein kinase) 15	GT15921	seed	present in fewer numbers in organism
		GT18148	seed	present in fewer numbers in organism
AT4G25900	Galactose mutarotase-like superfamily protein	ET12552	seed	present in fewer numbers in organism
		GT11712	seed	present in fewer numbers in organism
AT4G32551	LisH dimerisation motif;WD40/YVTN repeat-like-containing domain	15-0480-1	gynoecium	abnormal
		15-0480-1	petal	abnormal
		15-0480-1	seed	present in fewer numbers in organism
		ET8325	whole plant	decreased height
AT4G34040	RING/U-box superfamily protein	GT12144	seed	present in fewer numbers in organism
		ET8797	seed	present in fewer numbers in organism
AT4G38700	Disease resistance-responsive (dirigent-like protein) family protein	ET13420	seed	present in fewer numbers in organism
		GT9736	whole plant	decreased height
AT5G10330	histidinol phosphate aminotransferase 1	GT14946	seed	present in fewer numbers in organism
		GT14469	seed	present in fewer numbers in organism
AT5G16090		ET13515	seed	present in fewer numbers in organism
		GT7664	seed	present in fewer numbers in organism
AT5G45810	CBL-interacting protein kinase 19	GT16438	seed	present in fewer numbers in organism
		GT14960	seed	present in fewer numbers in organism
AT5G47850 AT5G47860	CRINKLY4 related 4 Protein of unknown function (DUF1350)	GT14930	seed	present in fewer numbers in organism
		GT14952	seed	present in fewer numbers in organism
AT5G57010	calmodulin-binding family protein	GT8010	seed	present in fewer numbers in organism
		GT8884	whole plant	decreased height
