# Supplementary material for: RARGE II: An Integrated Phenotype Database of Arabidopsis Mutant Traits Using a Controlled Vocabulary
Source: Plant Cell Physiol. 2013 Dec 20;55(1):e4. doi: 10.1093/pcp/pct165 (PMC3894705; doi:10.1093/pcp/pct165)
Supplement: Supplementary Data [file supp_pct165_pcp-2013-e-00419-File011.xls]

## Sheet: Table S8
Supplemental Table S8 List of gain-of-function lines that induce the same gene and their phenotypes
gene name	short description	line name	PO	PATO
AT1G01050	pyrophosphorylase 1	F13929	seed	increased size
		F27614	seed	increased size
AT1G02160	Cox19 family protein (CHCH motif)	F18348	cauline leaf	abnormal
		F18348	cauline leaf	decreased size
		F18348	rosette leaf	abnormal
		F18348	rosette leaf	present in greater numbers in organism
		F17431	seed	decreased width
		F17431	seed	increased length
		F17431	seed	increased size
		F18348	whole plant	decreased height
AT1G03680	thioredoxin M-type 1	R90436	rosette leaf	increased width
		K21829	seed	increased length
		K21829	seed	increased size
		K06841	seed	low saturation
		K06841	stem	increased thickness
		K06841	whole plant	decreased height
AT1G05260	Peroxidase superfamily protein	K16716	fruit	decreased length
		K16716	rosette leaf	abnormal
		K16716	rosette leaf	decreased size
		K16716	rosette leaf	increased width
		K23744	seed	decreased length
		K30834	seed	decreased length
		K23744	seed	decreased size
		K30834	seed	decreased size
		K18311	seed	increased length
		K16716	stem	abnormal
		K16716	stem	decreased thickness
AT1G05800	alpha/beta-Hydrolases superfamily protein	K21614	seed	increased size
		K25143	seed	increased width
AT1G05810	RAB GTPase homolog A5E	F07204	cauline leaf	abnormal
		F07121	flower	abnormal
		F07121	seed	present in fewer numbers in organism
		F07121	stem	abnormal
		F07121	stem internode	decreased length
		F07121	whole plant	decreased height
AT1G06890	nodulin MtN21 /EamA-like transporter family protein	K05418	A vegetative growth	decreased speed
		K05418	rosette leaf	abnormal
		K05418	rosette leaf	decreased width
		K05418	rosette leaf	desaturated green
		K13115	seed	decreased size
		K10133	seed	increased length
AT1G07430	highly ABA-induced PP2C gene 2	K34333	seed	decreased size
		K11138	seed	low brightness
AT1G07890	ascorbate peroxidase 1	K32334	seed	increased width
		K13823	seed	low brightness
AT1G07900	LOB domain-containing protein 1	K18839	cauline leaf	abnormal
		K18839	cauline leaf	present in greater numbers in organism
		K18839	rosette leaf	abnormal
		K18839	rosette leaf	increased size
		K18839	rosette leaf	present in greater numbers in organism
		K28723	seed	increased length
		K18839	whole plant	decreased height
AT1G08220		K17926	seed	decreased length
		K17926	seed	decreased size
		K31809	seed	increased length
AT1G08460	histone deacetylase 8	K21004	cauline leaf	abnormal
		K21004	fruit	decreased length
		F00602	rosette leaf	dark green
		K21004	rosette leaf	decreased size
		F00602	rosette leaf	increased size
		K21004	rosette leaf	increased width
		K21004	rosette leaf	present in greater numbers in organism
		F08815	seed	decreased width
		K21326	seed	increased length
		F08815	seed	increased length
		K21326	seed	increased size
		F08815	seed	increased size
		K21004	stem	abnormal
		K21004	stem	decreased thickness
AT1G08510	fatty acyl-ACP thioesterases B	R90367	rosette leaf	abnormal
		K15834	seed	decreased length
		K15834	seed	decreased size
		F17827	seed	increased length
		F17827	seed	increased size
		K22328	seed	increased width
		K18308	seed	low brightness
AT1G09150	pseudouridine synthase and archaeosine transglycosylase (PUA) domain-containing protein	K00337	cauline leaf	abnormal
		K00337	fruit	abnormal
		K00317	root	present in greater numbers in organism
		K00337	rosette leaf	abnormal
		K00317	rosette leaf	present in greater numbers in organism
		K25310	seed	decreased length
		K00317	stem	abnormal
		K00317	stem	increased thickness
		K00317	stem internode	decreased length
		K00337	whole plant	decreased height
AT1G09210	calreticulin 1b	K22534	seed	decreased length
		K22534	seed	decreased size
		K37612	seed	decreased width
AT1G09330		K09706	rosette leaf	decreased size
		K12915	seed	decreased length
		K23918	seed	decreased length
		K12915	seed	decreased size
		K23918	seed	decreased size
		K31944	seed	increased width
		K12915	seed	low brightness
		K09706	stem	abnormal
		K09706	stem	decreased thickness
		K09706	whole plant	decreased height
AT1G09340	chloroplast RNA binding	F00416	seed	decreased size
		F06617	seed	increased length
		F14505	seed	increased length
		F26412	seed	increased length
		F06617	seed	increased size
		F14505	seed	increased size
		F26412	seed	increased size
AT1G09580	emp24/gp25L/p24 family/GOLD family protein	K12825	seed	decreased width
		K12825	seed	increased length
		K21033	seed	increased size
AT1G10200	GATA type zinc finger transcription factor family protein	F24105	root	present in greater numbers in organism
		F24105	rosette leaf	dark green
		F24105	rosette leaf	decreased size
		F24105	rosette leaf	increased width
		F24105	rosette leaf	present in greater numbers in organism
		F26732	seed	increased length
		F26732	seed	increased size
		F24105	stem	abnormal
AT1G10370	Glutathione S-transferase family protein	R90376	fruit	decreased length
		R90376	rosette leaf	abnormal
		R90376	rosette leaf	decreased size
		R90376	rosette leaf	desaturated green
		K31507	seed	decreased length
		K31507	seed	decreased size
		K21622	seed	decreased width
		K21622	seed	increased length
		K21622	seed	increased size
		K11013	seed	low brightness
		R90376	stem	decreased thickness
		R90376	stem	present in greater numbers in organism
		R90376	whole plant	decreased height
AT1G10560	plant U-box 18	F25205	rosette leaf	increased length
		F25205	rosette leaf	present in fewer numbers in organism
		F15426	seed	increased size
		F25205	stem	present in fewer numbers in organism
AT1G10670	ATP-citrate lyase A-1	F05848	A vegetative growth	decreased speed
		F05848	cauline leaf	dark green
		F05848	cauline leaf	decreased size
		F12143	cauline leaf	decreased size
		F05848	cauline leaf	epinastic
		F05848	cauline leaf	present in fewer numbers in organism
		F12143	cauline leaf	present in fewer numbers in organism
		F12143	fruit	decreased thickness
		F05848	rosette leaf	dark green
		F12143	rosette leaf	dark green
		F05848	rosette leaf	decreased size
		F12143	rosette leaf	decreased size
		F05848	rosette leaf	epinastic
		F05848	rosette leaf	increased width
		F12143	rosette leaf	increased width
		F05848	stem internode	decreased length
		F05848	whole plant	decreased height
		F12143	whole plant	decreased height
AT1G10700	phosphoribosyl pyrophosphate (PRPP) synthase 3	F22709	seed	increased length
		F23809	seed	increased length
		F22709	seed	increased size
AT1G10950	transmembrane nine 1	F18002	A vegetative growth	decreased speed
		F18002	cauline leaf	decreased size
		F18002	cauline leaf	present in fewer numbers in organism
		F18002	rosette leaf	abnormal
		F18002	rosette leaf	dark green
		F18002	rosette leaf	decreased size
		F18002	rosette leaf	increased width
		F18002	rosette leaf	present in fewer numbers in organism
		K29334	seed	decreased size
		F18002	stem	decreased thickness
		F18002	stem	present in fewer numbers in organism
AT1G11260	sugar transporter 1	F25751	cauline leaf	dark green
		F10141	seed	increased length
		F11251	seed	increased length
		F10141	seed	increased size
		F11251	seed	increased size
		F25751	stem	abnormal
		F25751	stem	increased thickness
AT1G11750	CLP protease proteolytic subunit 6	K33421	seed	decreased length
		K33421	seed	decreased size
		K28922	seed	decreased width
		K28922	seed	increased length
AT1G11840	glyoxalase I homolog	K10221	seed	decreased width
		K23529	seed	increased size
AT1G11860	Glycine cleavage T-protein family	F07524	root	present in greater numbers in organism
		F07524	rosette leaf	abnormal
		F07524	rosette leaf	variegated
		F03650	seed	increased size
AT1G11910	aspartic proteinase A1	K16241	seed	decreased length
		K16241	seed	decreased size
		K16241	seed	decreased width
		K35325	seed	decreased width
		K06921	seed	low saturation
AT1G12244	Polynucleotidyl transferase, ribonuclease H-like superfamily protein	K18650	seed	decreased size
		K08511	seed	increased length
		K08511	seed	increased size
AT1G12310	Calcium-binding EF-hand family protein	F15931	seed	decreased width
		F15931	seed	increased length
		F15931	seed	increased size
		K36043	seed	low brightness
		K06706	seed	low saturation
AT1G12320	Protein of unknown function (DUF1442)	F23925	seed	increased length
		F24208	seed	increased length
		F24208	seed	increased size
AT1G12410	CLP protease proteolytic subunit 2	F08211	A vegetative growth	decreased speed
		F08211	cauline leaf	abnormal
		F08211	cauline leaf	decreased width
		F08211	cauline leaf	desaturated green
		F08211	cauline leaf	involute
		F27718	fruit	abnormal
		F08211	rosette leaf	abnormal
		F27718	rosette leaf	abnormal
		F08211	rosette leaf	dark green
		F08211	rosette leaf	desaturated green
		F08211	stem	abnormal
		F27718	stem	abnormal
		F08211	stem	desaturated green
		F27718	stem	desaturated green
		F08211	whole plant	decreased height
AT1G12650		K35617	seed	decreased length
		K35617	seed	decreased size
		K10745	seed	low brightness
AT1G12710	phloem protein 2-A12	K00626	rosette leaf	decreased size
		K00626	rosette leaf	increased width
		K00626	rosette leaf	present in fewer numbers in organism
		K00541	rosette leaf	present in greater numbers in organism
		K00541	stem	increased thickness
AT1G12760	Zinc finger, C3HC4 type (RING finger) family protein	K21929	A vegetative growth	decreased speed
		K21929	cauline leaf	abnormal
		K44341	cauline leaf	decreased size
		K44341	cauline leaf	decreased width
		K44341	cauline leaf	epinastic
		K44341	cauline leaf	present in fewer numbers in organism
		K21929	flower	abnormal
		K21929	rosette leaf	abnormal
		K44341	rosette leaf	abnormal
		K21929	rosette leaf	decreased size
		K44341	rosette leaf	decreased size
		K44341	rosette leaf	decreased width
		K44341	rosette leaf	epinastic
		K21929	rosette leaf	increased width
		K44341	stem	abnormal
AT1G12780	UDP-D-glucose/UDP-D-galactose 4-epimerase 1	F28910	cauline leaf	decreased width
		F28910	fruit	decreased length
		F28910	rosette leaf	abnormal
		F28910	rosette leaf	epinastic
		F28910	rosette leaf	increased width
		K15937	seed	decreased size
		F28910	stem	abnormal
		F28910	stem	decreased thickness
AT1G12810	proline-rich family protein	F10210	seed	increased length
		F13246	seed	increased length
AT1G12900	glyceraldehyde 3-phosphate dehydrogenase A subunit 2	F08731	cauline leaf	decreased size
		F06217	fruit	abnormal
		F08731	rosette leaf	abnormal
		F06217	rosette leaf	decreased size
		F26749	seed	decreased size
		F30412	seed	increased length
		F14031	seed	increased size
		F30412	seed	increased size
		F29444	stem	abnormal
		F06217	stem	present in fewer numbers in organism
		F06217	stem	present in greater numbers in organism
		F06217	whole plant	decreased height
AT1G12970	plant intracellular ras group-related LRR 3	F07549	seed	increased length
		F18835	seed	increased length
		F07549	seed	increased size
		F18835	seed	increased size
AT1G13280	allene oxide cyclase 4	F06049	seed	increased length
		F27626	seed	increased length
		F06049	seed	increased size
		F27626	seed	increased size
AT1G13330	Arabidopsis Hop2 homolog	K25701	seed	decreased length
		K27111	seed	decreased length
		K25701	seed	decreased size
		K27111	seed	decreased size
AT1G13440	glyceraldehyde-3-phosphate dehydrogenase C2	F09008	seed	increased length
		F17640	seed	increased length
		F17640	seed	increased size
AT1G13510	Protein of unknown function (DUF1262)	F24126	rosette leaf	abnormal
		F24126	rosette leaf	decreased size
		F27029	seed	increased size
		F24126	whole plant	decreased height
AT1G13750	Purple acid phosphatases superfamily protein	K08335	A vegetative growth	decreased speed
		K08335	rosette leaf	dark green
		K31937	seed	increased width
AT1G14320	Ribosomal protein L16p/L10e family protein	F27947	cauline leaf	decreased width
		F27947	cauline leaf	increased width
		F27947	rosette leaf	abnormal
		F27947	rosette leaf	dark green
		F27947	rosette leaf	decreased size
		F27947	rosette leaf	increased width
		F27947	rosette leaf	present in greater numbers in organism
		F25308	seed	increased length
		F25308	seed	increased size
		F27947	stem	abnormal
		F27947	stem internode	decreased length
AT1G14360	UDP-galactose transporter 3	F15623	seed	increased size
		F19634	seed	increased size
AT1G14870	PLANT CADMIUM RESISTANCE 2	K27422	A vegetative growth	decreased speed
		K27422	cauline leaf	abnormal
		K26614	cauline leaf	decreased size
		K26614	cauline leaf	desaturated green
		K26614	rosette leaf	abnormal
		K27422	rosette leaf	abnormal
		K27422	rosette leaf	dark green
		K27422	rosette leaf	unturned
		K27422	seed	low brightness
		K26614	stem	abnormal
		K27422	stem	abnormal
		K27422	stem	increased thickness
AT1G15280	CASC3/Barentsz eIF4AIII binding	F18620	seed	increased size
		F22849	seed	increased size
		F27528	seed	increased size
AT1G15420		F00516	seed	increased length
		F19116	seed	increased length
		F00516	seed	increased size
		F19116	seed	increased size
		F21021	seed	increased size
AT1G15740	Leucine-rich repeat family protein	K11348	seed	increased length
		K22329	seed	increased length
		K22329	seed	increased size
AT1G15820	light harvesting complex photosystem II subunit 6	F07140	A vegetative growth	decreased speed
		F07140	rosette leaf	abnormal
		F07140	rosette leaf	dark green
		F07140	rosette leaf	increased width
		F13619	seed	increased length
		F13619	seed	increased size
		F07140	stem	present in fewer numbers in organism
AT1G15980	NDH-dependent cyclic electron flow 1	K32845	seed	decreased width
		K27015	stem	increased thickness
AT1G16310	Cation efflux family protein	F13034	cauline leaf	epinastic
		F13034	rosette leaf	abnormal
		F13034	rosette leaf	decreased size
		F13034	rosette leaf	increased width
		F09643	seed	decreased width
		F09643	seed	increased length
		F09643	seed	increased size
		F13034	stem	abnormal
AT1G16670	Protein kinase superfamily protein	K45202	flower	abnormal
		K45202	fruit	decreased length
		K01626	fruit	increased length
		K45202	rosette leaf	decreased size
		K01626	rosette leaf	present in greater numbers in organism
		K45202	seed	increased length
		K45202	seed	increased size
		K01626	stem	abnormal
		K45202	stem	abnormal
		K45202	stem	decreased thickness
		K01626	stem	increased thickness
AT1G17020	senescence-related gene 1	K15750	4 flowering	late
		K15750	A vegetative growth	decreased speed
		K15750	cauline leaf	abnormal
		K15750	fruit	decreased length
		K15750	rosette leaf	abnormal
		K15750	rosette leaf	dark green
		K35812	seed	low brightness
		K15750	stem	dark green
AT1G17200	Uncharacterised protein family (UPF0497)	F13946	A vegetative growth	decreased speed
		F13946	cauline leaf	decreased size
		F13946	rosette leaf	dark green
		F13946	rosette leaf	decreased size
		F13946	rosette leaf	increased width
		F08708	seed	increased length
		F13122	seed	increased length
		F08708	seed	increased size
		F13122	seed	increased size
		F13946	stem	decreased thickness
AT1G17880	basic transcription factor 3	K04926	cauline leaf	abnormal
		K04926	fruit	abnormal
		K04926	rosette leaf	decreased size
		K04926	rosette leaf	present in fewer numbers in organism
		K17421	seed	decreased width
		K04926	whole plant	decreased height
AT1G18440	Peptidyl-tRNA hydrolase family protein	K09326	seed	decreased size
		K13803	seed	low brightness
AT1G18450	actin-related protein 4	K20542	cauline leaf	abnormal
		K20542	rosette leaf	abnormal
		K20542	rosette leaf	decreased size
		K31806	seed	increased length
		K31806	seed	increased size
		K20542	seed	low brightness
		K20542	stem	abnormal
		K20542	stem	decreased thickness
AT1G18720	Protein of unknown function (DUF962)	K36631	seed	decreased size
		F28350	seed	increased length
		K36631	seed	low brightness
AT1G18800	NAP1-related protein 2	K28320	cauline leaf	decreased size
		K00604	fruit	decreased length
		K28320	fruit	increased length
		K40623	root	present in greater numbers in organism
		K40623	rosette leaf	abnormal
		K40623	rosette leaf	dark green
		K00604	rosette leaf	epinastic
		K40623	rosette leaf	present in greater numbers in organism
		K40623	rosette leaf	unturned
		K40623	seed	increased length
		K28320	stem	abnormal
		K40623	stem	abnormal
AT1G19330		K20030	cauline leaf	present in fewer numbers in organism
		K20030	rosette leaf	abnormal
		K20030	rosette leaf	increased width
		K35907	seed	decreased width
AT1G19450	Major facilitator superfamily protein	K02631	cauline leaf	abnormal
		K18331	cauline leaf	decreased size
		K02631	fruit	decreased length
		K18331	rosette leaf	dark green
		K02631	rosette leaf	increased width
		K02631	rosette leaf	present in fewer numbers in organism
		K02631	stem	present in fewer numbers in organism
		K02631	whole plant	decreased height
AT1G19610	Arabidopsis defensin-like protein	F30205	seed	increased length
		F01802	seed	increased size
		F30205	seed	increased size
AT1G19715	Mannose-binding lectin superfamily protein	K24339	seed	decreased size
		K32835	seed	decreased size
		K20406	seed	low saturation
AT1G19880	Regulator of chromosome condensation (RCC1) family protein	K46351	fruit	abnormal
		K46351	fruit	decreased length
		K46351	rosette leaf	dark green
		K35950	seed	decreased size
		K46351	stem	abnormal
AT1G20020	ferredoxin-NADP(+)-oxidoreductase 2	K25235	cauline leaf	decreased size
		R90307	cauline leaf	desaturated green
		K25235	cauline leaf	present in fewer numbers in organism
		K25235	rosette leaf	desaturated green
		R90307	rosette leaf	desaturated green
		R90307	rosette leaf	increased width
		K28711	seed	decreased size
		K25235	stem	abnormal
AT1G20330	sterol methyltransferase 2	K11625	A vegetative growth	decreased speed
		K11625	petal	abnormal
		K11625	rosette leaf	abnormal
		K11625	rosette leaf	decreased size
		K22538	seed	decreased length
		K22538	seed	decreased size
AT1G20450	Dehydrin family protein	F21718	cauline leaf	abnormal
		F21718	cauline leaf	dark green
		F29334	rosette leaf	abnormal
		F21718	rosette leaf	increased length
		F28230	seed	increased length
		F28230	seed	increased size
		F21718	stem	abnormal
		F29334	stem	abnormal
		F29334	stem	decreased thickness
		F21718	stem	present in fewer numbers in organism
AT1G20580	Small nuclear ribonucleoprotein family protein	K23624	A vegetative growth	decreased speed
		K23624	rosette leaf	decreased size
		K23624	rosette leaf	desaturated green
		K23624	rosette leaf	increased width
		K23544	seed	decreased length
		K23544	seed	decreased size
		K23624	seed	present in fewer numbers in organism
		K23624	stem	decreased thickness
		K23624	stem	desaturated green
		K23624	whole plant	decreased height
AT1G20620	catalase 3	F05407	seed	increased length
		F05407	seed	increased size
		F06206	seed	increased size
AT1G21150	Mitochondrial transcription termination factor family protein	K24528	seed	decreased length
		K29339	seed	decreased length
		K24528	seed	decreased size
		K29339	seed	decreased size
AT1G21930		K02802	cauline leaf	abnormal
		K02802	rosette leaf	abnormal
		K02802	rosette leaf	increased width
		K02802	seed	increased size
		K24937	seed	increased size
		K02802	whole plant	decreased height
AT1G22050	membrane-anchored ubiquitin-fold protein 6 precursor	K05546	rosette leaf	decreased size
		K05546	rosette leaf	present in fewer numbers in organism
		K05724	seed	low saturation
		K05546	stem	abnormal
AT1G22140		F19034	seed	decreased length
		F19034	seed	decreased size
		F04612	seed	increased size
AT1G22180	Sec14p-like phosphatidylinositol transfer family protein	K25918	seed	decreased length
		K15426	seed	low brightness
AT1G22380	UDP-glucosyl transferase 85A3	K17741	seed	decreased length
		K20843	seed	decreased length
		K17741	seed	decreased size
		K20843	seed	decreased size
		K17741	seed	low brightness
AT1G23030	ARM repeat superfamily protein	F12950	seed	increased length
		F12950	seed	increased size
		F14009	seed	increased size
AT1G23190	Phosphoglucomutase/phosphomannomutase family protein	F24835	rosette leaf	present in greater numbers in organism
		F01740	seed	decreased length
		F01740	seed	decreased size
		F24835	stem	abnormal
		F24835	stem	present in greater numbers in organism
		F24835	whole plant	decreased height
AT1G23310	glutamate:glyoxylate aminotransferase	F14218	cauline leaf	abnormal
		K27648	cauline leaf	present in fewer numbers in organism
		K27648	rosette leaf	abnormal
		F14218	rosette leaf	abnormal
		K27648	rosette leaf	decreased size
		F14218	rosette leaf	increased size
		K27648	rosette leaf	present in fewer numbers in organism
		F14218	rosette leaf	present in greater numbers in organism
		F12927	seed	increased length
		F12927	seed	increased size
		K27648	seed	present in fewer numbers in organism
		K27648	stem	abnormal
		F14218	stem	abnormal
AT1G23800	aldehyde dehydrogenase 2B7	K24228	seed	decreased length
		K24228	seed	decreased size
		F02040	seed	increased length
		F02040	seed	increased size
AT1G23860	RS-containing zinc finger protein 21	K04316	A vegetative growth	decreased speed
		K04316	cauline leaf	decreased size
		K04316	rosette leaf	decreased size
		K04316	rosette leaf	increased width
		F03745	seed	decreased length
		F03745	seed	decreased size
		K04316	whole plant	decreased height
AT1G24764	microtubule-associated proteins 70-2	F29906	cauline leaf	present in fewer numbers in organism
		F29906	fruit	decreased length
		F29906	fruit	increased thickness
		F29906	rosette leaf	dark green
		F29906	rosette leaf	increased width
		F17404	seed	increased length
		F17404	seed	increased size
		F29906	stem	increased thickness
		F29906	stem	present in fewer numbers in organism
		F29906	stem internode	decreased length
		F29906	whole plant	decreased height
AT1G25230	Calcineurin-like metallo-phosphoesterase superfamily protein	F06510	seed	increased length
		F17405	seed	increased size
AT1G25280	tubby like protein 10	K10828	rosette leaf	abnormal
		K10828	rosette leaf	decreased size
		K10828	rosette leaf	present in greater numbers in organism
		K25512	seed	increased length
		K25512	seed	increased size
		K10828	stem	abnormal
		K10828	stem	present in greater numbers in organism
		K10828	whole plant	decreased height
AT1G25420	Regulator of Vps4 activity in the MVB pathway protein	K10141	seed	increased length
		F13308	seed	increased length
AT1G26640	Amino acid kinase family protein	F23145	seed	increased length
		F13719	seed	increased size
		F23145	seed	increased size
AT1G26740	Ribosomal L32p protein family	F20338	seed	increased size
		K14843	seed	low brightness
AT1G26945	basic helix-loop-helix (bHLH) DNA-binding superfamily protein	R90261	cauline leaf	epinastic
		R90261	rosette leaf	increased width
		K33610	seed	decreased width
AT1G27040	Major facilitator superfamily protein	K20538	seed	decreased length
		K20538	seed	decreased size
		F25024	seed	increased size
AT1G27400	Ribosomal protein L22p/L17e family protein	F05912	A vegetative growth	decreased speed
		F05912	cauline leaf	decreased size
		F05912	cauline leaf	present in fewer numbers in organism
		K28344	rosette leaf	decreased size
		F05912	rosette leaf	decreased size
		F23213	rosette leaf	increased size
		F05912	rosette leaf	present in fewer numbers in organism
		F23213	rosette leaf	present in greater numbers in organism
		F13544	seed	increased length
		F29106	seed	increased length
		F13544	seed	increased size
		F19808	seed	increased size
		K28344	stem	abnormal
		F05912	stem	abnormal
		F23213	stem	abnormal
		K28344	stem	decreased thickness
		F05912	stem	decreased thickness
		F23213	stem internode	decreased length
		F05912	whole plant	decreased height
		F23213	whole plant	decreased height
AT1G27840	Transducin/WD40 repeat-like superfamily protein	F20915	cauline leaf	increased size
		F20915	rosette leaf	increased size
		F14605	seed	increased length
		F03651	seed	increased size
		F14605	seed	increased size
		F20915	stem	increased thickness
AT1G27930	Protein of unknown function (DUF579)	F10001	A vegetative growth	decreased speed
		F10001	cauline leaf	decreased size
		F14701	rosette leaf	abnormal
		F14701	rosette leaf	decreased size
		F14701	rosette leaf	desaturated green
		F10001	rosette leaf	epinastic
		F10001	rosette leaf	increased size
		F14701	rosette leaf	increased width
		F10001	rosette leaf	present in greater numbers in organism
		F10001	stem	abnormal
		F14701	stem	abnormal
		F14701	stem	increased thickness
		F14701	stem	present in greater numbers in organism
		F14701	whole plant	decreased height
AT1G27950	glycosylphosphatidylinositol-anchored lipid protein transfer 1	F12929	4 flowering	late
		F12929	A vegetative growth	decreased speed
		F12929	cauline leaf	decreased size
		F12929	cauline leaf	present in greater numbers in organism
		F12929	rosette leaf	abnormal
		F12929	rosette leaf	decreased size
		F12929	rosette leaf	desaturated green
		F12929	rosette leaf	increased size
		F12929	rosette leaf	increased width
		F12929	rosette leaf	present in greater numbers in organism
		K28244	seed	increased size
		F12929	stem	decreased thickness
		F12929	stem	increased thickness
		F12929	stem	present in greater numbers in organism
		F12929	whole plant	decreased height
AT1G28200	FH interacting protein 1	K13028	seed	decreased width
		K37914	seed	decreased width
AT1G28350	Nucleotidylyl transferase superfamily protein	F29910	A vegetative growth	decreased speed
		F08310	cauline leaf	abnormal
		F29910	cauline leaf	increased width
		F08310	root	present in greater numbers in organism
		F29910	rosette leaf	abnormal
		F29910	rosette leaf	decreased size
		F29910	rosette leaf	present in greater numbers in organism
		F28839	seed	increased length
		F28839	seed	increased size
		F08310	stem	abnormal
		F08310	stem internode	decreased length
AT1G29030	Apoptosis inhibitory protein 5 (API5)	F11727	seed	decreased width
		F11727	seed	increased length
		F28629	seed	increased length
		F28629	seed	increased size
AT1G29050	TRICHOME BIREFRINGENCE-LIKE 38	K28223	seed	decreased length
		K28223	seed	decreased size
		F01216	seed	increased length
		F01216	seed	increased size
		K18106	seed	low brightness
AT1G29850	double-stranded DNA-binding family protein	F25603	A vegetative growth	decreased speed
		F28550	fruit	decreased length
		F25603	rosette leaf	abnormal
		F25603	rosette leaf	present in greater numbers in organism
		F18418	seed	increased size
		F28550	stem	abnormal
AT1G30000	alpha-mannosidase 3	K33301	seed	decreased size
		K33301	seed	decreased width
		K07646	seed	increased length
		K07646	seed	increased size
AT1G30040	gibberellin 2-oxidase	K35144	4 flowering	late
		K18013	A vegetative growth	decreased speed
		K35144	A vegetative growth	decreased speed
		K35144	cauline leaf	decreased size
		K18013	fruit	abnormal
		K18013	fruit	decreased length
		K18013	rosette leaf	abnormal
		K35144	rosette leaf	abnormal
		K18013	rosette leaf	dark green
		K35144	rosette leaf	dark green
		K18013	rosette leaf	decreased size
		K35144	rosette leaf	decreased size
		K35144	rosette leaf	present in greater numbers in organism
		K35144	stem	abnormal
		K18013	whole plant	decreased height
AT1G30230	Glutathione S-transferase, C-terminal-like;Translation elongation factor EF1B/ribosomal protein S6	F09728	A vegetative growth	decreased speed
		F09728	rosette leaf	decreased size
		F09728	rosette leaf	increased width
		K10930	seed	increased length
		K10930	seed	increased size
AT1G30470	SIT4 phosphatase-associated family protein	K27324	cauline leaf	abnormal
		K27324	cauline leaf	decreased size
		K27324	cauline leaf	increased width
		K27324	flower	abnormal
		K27324	petal	abnormal
		K27324	rosette leaf	abnormal
		K27324	rosette leaf	decreased size
		K27324	rosette leaf	present in fewer numbers in organism
		K22844	seed	decreased size
		K31650	seed	increased length
		K27324	seed	present in fewer numbers in organism
		K27324	stem	abnormal
		K27324	stem	decreased thickness
		K27324	whole plant	decreased height
AT1G30620	NAD(P)-binding Rossmann-fold superfamily protein	K20826	seed	decreased length
		K20826	seed	decreased size
		K24547	seed	decreased width
		K11329	seed	increased length
		K11329	seed	increased size
AT1G30910	Molybdenum cofactor sulfurase family protein	K14412	seed	low brightness
		K14723	seed	low brightness
AT1G31040	PLATZ transcription factor family protein	K16949	cauline leaf	abnormal
		K27250	cauline leaf	abnormal
		K16949	cauline leaf	involute
		K27250	cauline leaf	present in fewer numbers in organism
		K16949	rosette leaf	abnormal
		K27250	rosette leaf	abnormal
		K16949	rosette leaf	decreased size
		K27250	rosette leaf	increased size
		K16949	rosette leaf	present in fewer numbers in organism
		K16949	seed	decreased width
		K16949	stem internode	increased length
AT1G31300	TRAM, LAG1 and CLN8 (TLC) lipid-sensing domain containing protein	F24450	A vegetative growth	decreased speed
		F24450	rosette leaf	increased width
		F24450	rosette leaf	present in fewer numbers in organism
		K20502	seed	decreased size
		F01620	seed	increased length
		F01620	seed	increased size
		F24450	stem	present in fewer numbers in organism
		F24450	whole plant	decreased height
AT1G31650	RHO guanyl-nucleotide exchange factor 14	K17543	seed	decreased length
		K17543	seed	decreased size
		K32941	seed	decreased size
AT1G31817	Ribosomal L18p/L5e family protein	F14323	cauline leaf	abnormal
		K03941	rosette leaf	abnormal
		F14323	rosette leaf	dark green
		F14323	rosette leaf	decreased width
		F14323	rosette leaf	increased size
		K03941	rosette leaf	present in greater numbers in organism
		K03941	seed	increased length
		K03941	stem	abnormal
		F14323	stem	abnormal
		K03941	whole plant	increased height
AT1G32080	membrane protein, putative	K19102	cauline leaf	present in fewer numbers in organism
		K19102	rosette leaf	abnormal
		K19102	rosette leaf	dark green
		K25638	seed	increased length
		F30511	stem	abnormal
		F30511	stem	present in fewer numbers in organism
		K19102	whole plant	decreased height
AT1G32100	pinoresinol reductase 1	K13111	fruit	abnormal
		K13111	rosette leaf	decreased size
		K32233	seed	low brightness
		K13111	stem	abnormal
AT1G32540	lsd one like 1	F29309	cauline leaf	desaturated green
		F29309	rosette leaf	decreased size
		F29309	rosette leaf	desaturated green
		F29309	rosette leaf	present in greater numbers in organism
		K17308	seed	decreased length
		K17308	seed	increased width
		F29309	stem	decreased thickness
AT1G32900	UDP-Glycosyltransferase superfamily protein	F15843	cauline leaf	epinastic
		F15843	rosette leaf	epinastic
		K10034	seed	increased length
		F15037	seed	increased length
		K10034	seed	increased size
		F15037	seed	increased size
		F15843	stem	abnormal
		F15843	stem	increased thickness
AT1G33140	Ribosomal protein L6 family	F07122	A vegetative growth	decreased speed
		K18410	fruit	abnormal
		K18410	root	present in greater numbers in organism
		F07122	rosette leaf	dark green
		F07122	rosette leaf	decreased size
		K18410	rosette leaf	increased size
		K02410	rosette leaf	present in greater numbers in organism
		K18410	rosette leaf	present in greater numbers in organism
		K09904	seed	increased length
		K09904	seed	increased size
		K25523	seed	increased size
		K02410	stem	abnormal
		K18410	stem	abnormal
AT1G33240	GT-2-like 1	F26519	cauline leaf	dark green
		F26141	cauline leaf	decreased size
		F26519	cauline leaf	decreased size
		F26519	rosette leaf	abnormal
		F26519	rosette leaf	dark green
		F26141	rosette leaf	decreased size
		F26141	rosette leaf	increased width
		F26141	rosette leaf	present in fewer numbers in organism
		F26345	seed	increased length
		F05636	seed	increased size
		F26345	seed	increased size
		F26141	stem	abnormal
		F26519	stem	abnormal
		F26141	stem	decreased thickness
		F26519	stem	present in fewer numbers in organism
		F26141	whole plant	decreased height
AT1G34000	one-helix protein 2	F28614	A vegetative growth	decreased speed
		F28614	cauline leaf	decreased size
		F28404	rosette leaf	abnormal
		F28614	rosette leaf	decreased size
		F28614	rosette leaf	present in greater numbers in organism
		F28404	stem	abnormal
		F24945	stem	increased thickness
		F28404	stem	present in fewer numbers in organism
		F28404	whole plant	decreased height
AT1G35680	Ribosomal protein L21	K14112	A vegetative growth	decreased speed
		F05622	A vegetative growth	decreased speed
		F06246	cauline leaf	abnormal
		K14112	cauline leaf	decreased size
		F05622	cauline leaf	decreased size
		F05622	fruit	decreased length
		K14112	rosette leaf	dark green
		F05622	rosette leaf	decreased size
		K14112	rosette leaf	increased size
		F05622	rosette leaf	present in fewer numbers in organism
		K14112	rosette leaf	present in greater numbers in organism
		K31032	seed	decreased length
		K31032	seed	decreased size
		K34003	seed	decreased size
		F04839	seed	increased length
		F09202	seed	increased length
		F04839	seed	increased size
		F09202	seed	increased size
		F16220	seed	increased size
		F05622	seed	present in fewer numbers in organism
		K14112	stem	abnormal
		K14112	stem	decreased thickness
		F05622	stem	present in greater numbers in organism
		F05622	whole plant	decreased height
		F06246	whole plant	decreased height
AT1G36980		K20943	rosette leaf	dark green
		K17750	rosette leaf	decreased size
		K20943	rosette leaf	decreased width
		F21405	rosette leaf	increased size
		K17750	rosette leaf	increased width
		K17750	rosette leaf	present in fewer numbers in organism
		F23811	seed	increased size
		K20943	seed	present in fewer numbers in organism
		K17750	stem	abnormal
		K20943	whole plant	decreased height
		F21405	whole plant	increased height
AT1G42970	glyceraldehyde-3-phosphate dehydrogenase B subunit	F00148	seed	decreased size
		F08839	seed	increased length
		F21547	seed	increased length
		F08839	seed	increased size
		F21547	seed	increased size
		F25947	seed	increased size
AT1G43190	polypyrimidine tract-binding protein 3	K14044	seed	decreased length
		K14044	seed	decreased size
		K30632	seed	decreased size
AT1G43800	Plant stearoyl-acyl-carrier-protein desaturase family protein	K37623	seed	decreased width
		K22107	seed	increased length
		K37623	seed	increased length
		K22107	seed	increased size
AT1G44110	Cyclin A1;1	K20345	seed	decreased length
		K20345	seed	decreased size
		K21625	seed	increased size
AT1G44750	purine permease 11	K02841	rosette leaf	present in greater numbers in organism
		K35351	seed	decreased length
		K35351	seed	decreased size
		K02841	stem	increased thickness
AT1G47480	alpha/beta-Hydrolases superfamily protein	K10232	seed	decreased width
		K32346	seed	increased length
		K06819	seed	increased size
AT1G48130	1-cysteine peroxiredoxin 1	K09048	A vegetative growth	decreased speed
		K27308	A vegetative growth	decreased speed
		K29310	A vegetative growth	decreased speed
		K30304	A vegetative growth	decreased speed
		K19117	cauline leaf	abnormal
		K27308	cauline leaf	abnormal
		K29002	cauline leaf	abnormal
		K29804	cauline leaf	abnormal
		K27308	cauline leaf	decreased size
		K29804	cauline leaf	decreased size
		K30031	cauline leaf	decreased size
		K30304	cauline leaf	decreased size
		K29310	cauline leaf	increased size
		K30031	cauline leaf	present in fewer numbers in organism
		K18101	fruit	abnormal
		K29804	fruit	abnormal
		K30031	fruit	abnormal
		K31847	fruit	decreased length
		K29002	petal	abnormal
		K29002	root	abnormal
		K00212	rosette leaf	abnormal
		K27308	rosette leaf	abnormal
		K29002	rosette leaf	abnormal
		K29310	rosette leaf	abnormal
		K29804	rosette leaf	abnormal
		K30031	rosette leaf	abnormal
		K31847	rosette leaf	abnormal
		K00212	rosette leaf	dark green
		K27308	rosette leaf	dark green
		K30031	rosette leaf	dark green
		K30304	rosette leaf	dark green
		K09048	rosette leaf	decreased size
		K27308	rosette leaf	decreased size
		K29002	rosette leaf	decreased size
		K29310	rosette leaf	decreased size
		K29804	rosette leaf	decreased size
		K30031	rosette leaf	decreased size
		K30304	rosette leaf	decreased size
		K18101	rosette leaf	increased size
		K19117	rosette leaf	increased size
		K29310	rosette leaf	increased size
		K09048	rosette leaf	increased width
		K29310	rosette leaf	increased width
		K29804	rosette leaf	increased width
		K09048	rosette leaf	present in fewer numbers in organism
		K29310	rosette leaf	present in fewer numbers in organism
		K29804	rosette leaf	present in fewer numbers in organism
		K18101	rosette leaf	present in greater numbers in organism
		K30304	rosette leaf	present in greater numbers in organism
		K29310	seed	decreased size
		K27308	seed	present in fewer numbers in organism
		K31847	seed	present in fewer numbers in organism
		K18101	stem	abnormal
		K30031	stem	abnormal
		K30304	stem	abnormal
		K29804	stem	decreased thickness
		K19117	stem	increased thickness
		K29310	stem	increased thickness
		K18101	stem internode	decreased length
		K29002	stem internode	decreased length
		K30304	stem internode	decreased length
		K00212	stem internode	increased length
		K00212	whole plant	decreased height
		K29002	whole plant	decreased height
		K29804	whole plant	decreased height
		K31847	whole plant	decreased height
AT1G48310	chromatin remodeling factor18	K06107	cauline leaf	decreased size
		K06107	rosette leaf	epinastic
		K30537	seed	decreased size
		K06107	stem	abnormal
AT1G48370	YELLOW STRIPE like 8	K37642	seed	decreased size
		K32237	seed	increased size
AT1G48420	D-cysteine desulfhydrase	K05838	rosette leaf	present in fewer numbers in organism
		K05838	rosette leaf	unturned
		F09732	seed	increased length
		F09732	seed	increased size
AT1G49960	Xanthine/uracil permease family protein	F15117	rosette leaf	decreased size
		F15117	rosette leaf	desaturated green
		F15117	rosette leaf	increased width
		F16607	seed	increased length
		F16607	seed	increased size
		F15117	stem	present in fewer numbers in organism
AT1G50000	methyltransferases	K14705	seed	increased length
		K31714	seed	increased length
		K31714	seed	increased size
AT1G50010	tubulin alpha-2 chain	K00908	A vegetative growth	decreased speed
		K00908	rosette leaf	abnormal
		K00908	rosette leaf	decreased size
		K00908	rosette leaf	increased width
		K00908	rosette leaf	present in greater numbers in organism
		K00908	rosette leaf	unturned
		K00908	seed	decreased width
		F06625	seed	increased size
		K00908	stem	decreased thickness
		K00908	whole plant	decreased height
AT1G51080		K29712	seed	decreased size
		K10602	seed	increased length
AT1G51510	RNA-binding (RRM/RBD/RNP motifs) family protein	K19117	cauline leaf	abnormal
		K19117	rosette leaf	increased size
		K30011	seed	decreased width
		K30011	seed	increased length
		K19117	stem	increased thickness
AT1G51670		F09727	cauline leaf	decreased size
		F19448	cauline leaf	epinastic
		F09727	cauline leaf	present in fewer numbers in organism
		F19448	rosette leaf	present in greater numbers in organism
		F13608	seed	increased length
		F13608	seed	increased size
		F19448	stem	abnormal
AT1G51680	4-coumarate:CoA ligase 1	K33620	rosette leaf	abnormal
		K07501	rosette leaf	epinastic
		K07501	stem	abnormal
		K33620	stem	abnormal
		K33620	stem	decreased thickness
		K07501	stem	present in fewer numbers in organism
AT1G51940	protein kinase family protein / peptidoglycan-binding LysM domain-containing protein	K22326	cauline leaf	present in fewer numbers in organism
		K22326	rosette leaf	decreased size
		K22326	rosette leaf	increased width
		K22326	rosette leaf	present in greater numbers in organism
		K21117	seed	low saturation
		K22918	seed	low saturation
		K22326	stem	decreased thickness
		K22326	stem	desaturated green
		K22326	whole plant	decreased height
AT1G52340	NAD(P)-binding Rossmann-fold superfamily protein	K16409	4 flowering	premature
		K24725	cauline leaf	abnormal
		K24725	fruit	abnormal
		K16409	rosette leaf	abnormal
		K24725	rosette leaf	abnormal
		K24725	rosette leaf	decreased size
		K33837	seed	decreased width
		F08943	seed	increased size
		K16409	stem	abnormal
		K16409	stem	desaturated green
AT1G52400	beta glucosidase 18	F01828	seed	increased length
		F10916	seed	increased length
		F01828	seed	increased size
AT1G53180		F28617	seed	decreased width
		F04122	seed	increased size
AT1G53230	TEOSINTE BRANCHED 1, cycloidea and PCF transcription factor 3	F18202	cauline leaf	abnormal
		F18202	cauline leaf	epinastic
		F18202	cauline leaf	increased size
		F18202	rosette leaf	abnormal
		F22545	rosette leaf	abnormal
		F18202	rosette leaf	epinastic
		F17919	seed	increased length
		F17919	seed	increased size
AT1G53720	cyclophilin 59	K04840	A vegetative growth	decreased speed
		K04840	rosette leaf	decreased size
		K04840	rosette leaf	increased width
		K04840	rosette leaf	present in fewer numbers in organism
		K20734	seed	decreased length
		K20734	seed	decreased size
AT1G53840	pectin methylesterase 1	F17338	seed	increased length
		F21249	seed	increased length
		F25139	seed	increased length
		F17338	seed	increased size
		F25139	seed	increased size
AT1G53860	Remorin family protein	K31527	seed	decreased length
		K31527	seed	increased width
		K17751	seed	low brightness
		K31527	seed	low saturation
AT1G53910	related to AP2 12	K34321	seed	increased length
		K21901	seed	increased width
AT1G54320	LEM3 (ligand-effect modulator 3) family protein / CDC50 family protein	F12310	cauline leaf	epinastic
		F12310	fruit	increased length
		F12310	rosette leaf	present in greater numbers in organism
		F24726	seed	increased size
		F12310	stem	abnormal
		F12310	whole plant	increased height
AT1G55020	lipoxygenase 1	K17241	seed	decreased width
		K32042	seed	decreased width
		K32042	seed	increased length
		K32042	seed	increased size
AT1G55350	calpain-type cysteine protease family	K19949	rosette leaf	dark green
		K19949	rosette leaf	decreased size
		K19949	rosette leaf	increased width
		K25915	seed	increased length
		K19949	seed	low brightness
		K19949	stem	abnormal
AT1G55450	S-adenosyl-L-methionine-dependent methyltransferases superfamily protein	F14544	seed	increased length
		F14544	seed	increased size
		F24827	seed	increased size
AT1G55475		K45950	A vegetative growth	decreased speed
		K45950	root	abnormal
		K45950	root	present in greater numbers in organism
		K45950	rosette leaf	abnormal
		K45950	rosette leaf	dark green
		K01936	rosette leaf	decreased size
		K01936	rosette leaf	decreased width
		K01936	stem	decreased thickness
		K45950	stem	increased thickness
		K01936	whole plant	decreased height
AT1G55490	chaperonin 60 beta	K19435	fruit	abnormal
		K19435	rosette leaf	abnormal
		K02036	rosette leaf	decreased size
		K19435	rosette leaf	desaturated green
		K02036	rosette leaf	increased width
		K02036	rosette leaf	present in greater numbers in organism
		K02036	seed	increased length
		K02036	seed	increased size
		K02036	stem	abnormal
		K19435	stem	desaturated green
AT1G55520	TATA binding protein 2	K19529	cauline leaf	abnormal
		K19529	cauline leaf	desaturated green
		K29236	cauline leaf	present in fewer numbers in organism
		K19529	fruit	abnormal
		K19529	rosette leaf	abnormal
		K29236	rosette leaf	abnormal
		K19529	rosette leaf	dark green
		K19529	rosette leaf	decreased size
		K29236	rosette leaf	decreased size
		K29236	rosette leaf	present in fewer numbers in organism
		K26002	seed	decreased length
		K30601	seed	decreased size
		K30601	seed	decreased width
		K19529	seed	low brightness
		K29236	stem	decreased thickness
		K19529	whole plant	decreased height
AT1G55750	BSD domain (BTF2-like transcription factors, Synapse-associated proteins and DOS2-like proteins)	F07311	A vegetative growth	decreased speed
		F19008	A vegetative growth	decreased speed
		F07311	fruit	decreased length
		F19008	fruit	decreased length
		F07311	fruit	increased thickness
		F07311	rosette leaf	abnormal
		F19008	rosette leaf	dark green
		F07311	rosette leaf	decreased size
		F07311	rosette leaf	increased width
		F07311	stem	decreased thickness
		F07311	stem internode	decreased length
		F07311	whole plant	decreased height
AT1G56190	Phosphoglycerate kinase family protein	F25132	A vegetative growth	decreased speed
		F27437	A vegetative growth	decreased speed
		F22723	cauline leaf	abnormal
		F25132	cauline leaf	abnormal
		F22723	cauline leaf	decreased size
		F22723	cauline leaf	desaturated green
		F25132	cauline leaf	desaturated green
		F15031	cauline leaf	epinastic
		F25132	cauline leaf	epinastic
		F15031	root	present in greater numbers in organism
		F07146	rosette leaf	abnormal
		F22723	rosette leaf	abnormal
		F27437	rosette leaf	abnormal
		F22723	rosette leaf	decreased size
		F25132	rosette leaf	decreased size
		F07146	rosette leaf	desaturated green
		F15031	rosette leaf	desaturated green
		F22723	rosette leaf	desaturated green
		F25132	rosette leaf	desaturated green
		F25132	rosette leaf	epinastic
		F15031	rosette leaf	increased width
		F25132	rosette leaf	increased width
		F15031	rosette leaf	present in greater numbers in organism
		F27437	rosette leaf	present in greater numbers in organism
		F22516	seed	decreased length
		F22516	seed	decreased size
		F05712	seed	increased size
		F15031	stem	abnormal
		F22723	stem	abnormal
		F25132	stem	abnormal
		F27437	stem	abnormal
		F27437	stem	decreased thickness
		F15031	whole plant	decreased height
		F27437	whole plant	decreased height
AT1G56450	20S proteasome beta subunit G1	K17525	seed	decreased size
		K31741	seed	increased width
AT1G58030	cationic amino acid transporter 2	F28621	A vegetative growth	decreased speed
		F28621	cauline leaf	abnormal
		F28621	cauline leaf	dark green
		F28621	cauline leaf	decreased size
		F28621	cauline leaf	increased width
		F28621	rosette leaf	abnormal
		F28621	rosette leaf	decreased size
		F28621	rosette leaf	desaturated green
		F28621	rosette leaf	epinastic
		F28621	rosette leaf	present in greater numbers in organism
		K32944	seed	decreased width
		K22530	seed	increased length
		K22530	seed	increased size
		F28621	stem	abnormal
		F28621	stem	decreased thickness
		F28621	stem	present in fewer numbers in organism
		F28621	whole plant	decreased height
AT1G59960	NAD(P)-linked oxidoreductase superfamily protein	R90336	rosette leaf	dark green
		R90336	rosette leaf	decreased width
		R90336	rosette leaf	present in fewer numbers in organism
		K21230	seed	decreased width
		K21230	seed	increased length
AT1G60230	Radical SAM superfamily protein	K25415	seed	increased width
		K21940	seed	low saturation
AT1G61250	secretory carrier 3	K32625	seed	decreased width
		K22314	seed	increased length
		K22314	seed	increased size
		K22314	seed	increased width
AT1G61620	phosphoinositide binding	K28141	cauline leaf	decreased size
		K28141	fruit	decreased length
		K28141	petal	abnormal
		K40646	rosette leaf	abnormal
		K28141	rosette leaf	decreased size
		K40646	rosette leaf	increased length
		K28141	rosette leaf	increased width
		K40646	rosette leaf	increased width
		K40646	rosette leaf	present in greater numbers in organism
		K23805	seed	increased length
		K40646	seed	increased length
		K40646	seed	increased size
		K28141	seed	present in fewer numbers in organism
		K28141	stem	abnormal
		K40646	stem	abnormal
		K28141	stem	decreased thickness
		K40646	stem	increased thickness
		K28141	whole plant	decreased height
AT1G62380	ACC oxidase 2	F28646	rosette leaf	dark green
		F28646	rosette leaf	epinastic
		F28646	rosette leaf	increased size
		F23340	seed	increased length
		F28646	stem	abnormal
		F28646	stem	present in fewer numbers in organism
AT1G62780		F12435	cauline leaf	abnormal
		F12435	cauline leaf	epinastic
		F12435	fruit	decreased length
		K26021	rosette leaf	abnormal
		F12435	rosette leaf	decreased size
		F12435	rosette leaf	present in greater numbers in organism
		F12435	stem	abnormal
		F12435	stem	decreased thickness
AT1G63610		K00212	rosette leaf	abnormal
		K00212	rosette leaf	dark green
		K10640	seed	increased length
		K00212	stem internode	increased length
		K00212	whole plant	decreased height
AT1G63980	D111/G-patch domain-containing protein	F12733	A vegetative growth	decreased speed
		F12733	rosette leaf	decreased size
		F12733	rosette leaf	increased width
		F12733	rosette leaf	present in fewer numbers in organism
		F28232	seed	increased size
		F12733	stem	abnormal
		F12733	whole plant	decreased height
AT1G64230	ubiquitin-conjugating enzyme 28	K21542	rosette leaf	dark green
		K25611	seed	decreased length
		K26229	seed	increased size
		K26229	seed	increased width
AT1G64520	regulatory particle non-ATPase 12A	K31920	seed	increased length
		K37337	seed	increased length
		K31920	seed	increased size
AT1G64550	general control non-repressible 3	K17150	4 flowering	premature
		K17150	cauline leaf	abnormal
		K17150	fruit	increased length
		K17150	rosette leaf	decreased size
		K17150	rosette leaf	increased width
		K17150	rosette leaf	present in fewer numbers in organism
		K20631	seed	decreased length
		K20631	seed	decreased size
		K17150	seed	decreased width
		K17150	seed	increased length
		K17150	seed	increased size
		K17150	stem	abnormal
		K17150	stem	decreased thickness
AT1G64660	methionine gamma-lyase	F16836	A vegetative growth	decreased speed
		F16836	rosette leaf	abnormal
		F16836	rosette leaf	decreased size
		F16836	rosette leaf	increased width
		F05430	seed	increased length
		F05430	seed	increased size
		F16836	whole plant	decreased height
AT1G64950	cytochrome P450, family 89, subfamily A, polypeptide 5	F30135	fruit	decreased thickness
		F30135	rosette leaf	abnormal
		F30135	rosette leaf	decreased size
		F30135	rosette leaf	increased width
		F30135	rosette leaf	present in fewer numbers in organism
		K32828	seed	decreased size
		K22007	seed	increased length
		F10030	seed	increased length
		K22007	seed	increased size
		F10030	seed	increased size
		F30135	stem	abnormal
		F30135	whole plant	decreased height
AT1G65480	PEBP (phosphatidylethanolamine-binding protein) family protein	F12202	cauline leaf	epinastic
		F12202	rosette leaf	decreased size
		F24649	rosette leaf	decreased size
		F12202	rosette leaf	increased width
		F24649	rosette leaf	increased width
		F12202	rosette leaf	present in fewer numbers in organism
		F12202	rosette leaf	unturned
		F23728	seed	increased length
		F23728	seed	increased size
		F12202	stem	abnormal
		F24649	stem	abnormal
		F12202	stem	decreased thickness
		F24649	stem	decreased thickness
		F12202	whole plant	decreased height
		F24649	whole plant	decreased height
AT1G65720		F04618	A vegetative growth	decreased speed
		K43701	cauline leaf	decreased size
		K43701	rosette leaf	decreased size
		F04618	rosette leaf	epinastic
		K43701	rosette leaf	increased width
		K43701	stem	decreased thickness
		K43701	whole plant	decreased height
		F04618	whole plant	decreased height
AT1G65790	receptor kinase 1	K13730	rosette leaf	abnormal
		K13730	rosette leaf	increased width
		K13730	rosette leaf	present in greater numbers in organism
		K30650	seed	decreased size
		K13730	stem	abnormal
		K13730	stem	decreased thickness
AT1G65860	flavin-monooxygenase glucosinolate S-oxygenase 1	F24638	rosette leaf	abnormal
		F24638	rosette leaf	decreased size
		F24638	rosette leaf	increased width
		F24638	rosette leaf	present in fewer numbers in organism
		F30210	seed	increased size
		F24638	whole plant	decreased height
AT1G66080		K20005	seed	decreased size
		K18122	seed	increased length
AT1G66200	glutamine synthase clone F11	F11236	cauline leaf	decreased size
		F11236	petal	abnormal
		F11236	rosette leaf	decreased width
		F11236	rosette leaf	increased width
		F11236	rosette leaf	present in fewer numbers in organism
		F16212	seed	increased length
		F17728	seed	increased length
		F19906	seed	increased length
		F26417	seed	increased length
		F16212	seed	increased size
		F17728	seed	increased size
		F19906	seed	increased size
		F11236	whole plant	decreased height
AT1G67320	DNA primase, large subunit family	K30407	rosette leaf	dark green
		K32321	seed	increased width
		K30407	seed	present in fewer numbers in organism
AT1G67850	Protein of unknown function (DUF707)	K18304	seed	decreased width
		F16706	seed	increased length
		F24108	seed	increased length
		F28807	seed	increased length
		F16706	seed	increased size
		F28807	seed	increased size
		F03706	seed	increased width
		K18304	seed	low brightness
AT1G68940	Armadillo/beta-catenin-like repeat family protein	K16429	seed	increased length
		K22417	seed	increased length
		K16429	seed	increased size
		K22417	seed	increased size
AT1G69040	ACT domain repeat 4	K22728	seed	decreased size
		K22728	seed	decreased width
		K22337	seed	increased size
		K22337	seed	increased width
AT1G69340	appr-1-p processing enzyme family protein	F08410	A vegetative growth	decreased speed
		F08410	cauline leaf	dark green
		F08410	cauline leaf	decreased size
		F12450	cauline leaf	epinastic
		F08410	cauline leaf	present in fewer numbers in organism
		F12450	fruit	increased length
		F08410	root	present in greater numbers in organism
		F08410	rosette leaf	dark green
		F12450	rosette leaf	decreased size
		F12450	rosette leaf	increased width
		F07811	seed	increased length
		F22808	seed	increased length
		F07811	seed	increased size
		F22808	seed	increased size
		F08410	stem	abnormal
		F12450	stem	abnormal
		F08410	stem	dark green
		F08410	stem	increased thickness
		F08410	stem internode	decreased length
		F08410	whole plant	decreased height
AT1G69640	sphingoid base hydroxylase 1	K35706	A vegetative growth	decreased speed
		K35706	cauline leaf	dark green
		K35706	petal	abnormal
		K35706	rosette leaf	abnormal
		K35706	rosette leaf	dark green
		K31034	rosette leaf	decreased size
		K35706	rosette leaf	decreased size
		K31034	rosette leaf	increased width
		K35706	rosette leaf	increased width
		K23506	seed	decreased size
		K35706	seed	present in fewer numbers in organism
		K31034	stem	abnormal
		K35706	stem	abnormal
AT1G69780	Homeobox-leucine zipper protein family	F26733	4 flowering	late
		F26733	fruit	decreased length
		F26733	rosette leaf	abnormal
		F08235	rosette leaf	increased size
		F26733	stem	abnormal
		F26733	stem	decreased thickness
		F08235	stem	increased thickness
		F26733	whole plant	decreased height
AT1G69870	nitrate transporter 1.7	F28507	seed	increased size
		F23106	seed	increased width
AT1G70782	conserved peptide upstream open reading frame 28	F23905	seed	decreased width
		F23905	seed	increased length
		F29940	seed	increased length
		F23905	seed	increased size
		F29940	seed	increased size
AT1G70830	MLP-like protein 28	F07703	seed	increased length
		F10548	seed	increased length
		F07703	seed	increased size
AT1G71080	RNA polymerase II transcription elongation factor	F09242	4 flowering	late
		F09242	A vegetative growth	decreased speed
		F09242	rosette leaf	dark green
		F09242	rosette leaf	decreased size
		F07301	seed	increased size
		F18919	seed	increased size
AT1G71350	eukaryotic translation initiation factor SUI1 family protein	F29047	rosette leaf	abnormal
		F29047	rosette leaf	dark green
		F26443	seed	decreased size
		F29047	stem	abnormal
		F29047	stem	decreased thickness
AT1G71692	AGAMOUS-like 12	K17350	cauline leaf	abnormal
		K16710	cauline leaf	decreased size
		K17350	cauline leaf	decreased size
		K16710	cauline leaf	involute
		K17350	cauline leaf	involute
		K38108	cauline leaf	involute
		K46032	cauline leaf	involute
		K16710	cauline leaf	present in fewer numbers in organism
		K46032	fruit	decreased length
		K16710	rosette leaf	abnormal
		K16710	rosette leaf	decreased size
		K17350	rosette leaf	decreased size
		K38108	rosette leaf	decreased size
		K46032	rosette leaf	decreased size
		K16710	rosette leaf	present in fewer numbers in organism
		K17350	rosette leaf	present in fewer numbers in organism
		K16710	rosette leaf	unturned
		K17350	rosette leaf	unturned
		K38108	rosette leaf	unturned
		K46032	rosette leaf	unturned
		K17810	seed	low brightness
		K16710	stem	abnormal
		K16710	stem	decreased thickness
		K17350	stem	decreased thickness
		K38108	stem	decreased thickness
		K46032	stem	decreased thickness
		K46032	stem	desaturated green
		K16710	whole plant	decreased height
		K17350	whole plant	decreased height
		K38108	whole plant	decreased height
		K46032	whole plant	decreased height
AT1G71695	Peroxidase superfamily protein	F08231	A vegetative growth	decreased speed
		F08231	cauline leaf	dark green
		F08231	cauline leaf	epinastic
		F08231	root	present in greater numbers in organism
		F08231	rosette leaf	convolute
		F08231	rosette leaf	dark green
		F08231	rosette leaf	epinastic
		F08231	rosette leaf	present in greater numbers in organism
		F14506	seed	increased length
		F27521	seed	increased length
		F25904	seed	increased size
		F27521	seed	increased size
		F08231	stem	increased thickness
		F08231	whole plant	decreased height
AT1G72370	40s ribosomal protein SA	F29235	rosette leaf	abnormal
		F29235	rosette leaf	increased size
		F29235	rosette leaf	present in greater numbers in organism
		K31449	seed	decreased length
		K31449	seed	decreased size
		K20701	seed	decreased width
		K25647	seed	increased length
		K25647	seed	increased size
		K14928	seed	low brightness
		F29235	stem	decreased thickness
		F29235	whole plant	decreased height
AT1G72830	nuclear factor Y, subunit A3	F27611	cauline leaf	dark green
		F27611	fruit	abnormal
		F27611	rosette leaf	abnormal
		F27611	rosette leaf	decreased size
		F27611	rosette leaf	present in greater numbers in organism
		K33441	seed	decreased width
		K31716	seed	increased size
		K26143	seed	increased width
		K31716	seed	increased width
		F23015	stem	abnormal
		F27611	stem	abnormal
		F27611	stem	decreased thickness
		F23015	whole plant	decreased height
		F27611	whole plant	decreased height
AT1G73177	bonsai	K30710	A vegetative growth	decreased speed
		K04908	cauline leaf	abnormal
		K13506	cauline leaf	abnormal
		K30710	cauline leaf	decreased size
		K13506	cauline leaf	decreased width
		K30710	cauline leaf	decreased width
		K13506	fruit	decreased length
		K30710	fruit	decreased length
		K07650	fruit	increased length
		K13506	petal	abnormal
		K30710	petal	abnormal
		K07650	root	abnormal
		K04908	rosette leaf	abnormal
		K07650	rosette leaf	abnormal
		K13506	rosette leaf	abnormal
		K30710	rosette leaf	abnormal
		K04908	rosette leaf	decreased size
		K30710	rosette leaf	decreased size
		K07650	rosette leaf	decreased width
		K07650	rosette leaf	present in fewer numbers in organism
		K30710	rosette leaf	present in greater numbers in organism
		K04908	stem	abnormal
		K07650	stem	abnormal
		K07650	stem	decreased thickness
		K30710	stem	decreased thickness
		K07650	stem	present in fewer numbers in organism
		K07650	stem internode	decreased length
		K04908	whole plant	decreased height
		K07650	whole plant	decreased height
		K30710	whole plant	decreased height
AT1G73480	alpha/beta-Hydrolases superfamily protein	F19725	cauline leaf	abnormal
		F29351	cauline leaf	abnormal
		F19725	cauline leaf	epinastic
		F29351	rosette leaf	abnormal
		F19725	stem	abnormal
		F29351	stem	abnormal
		F29351	stem	present in fewer numbers in organism
AT1G73540	nudix hydrolase homolog 21	K31816	seed	increased length
		K18241	seed	low brightness
AT1G73650	Protein of unknown function (DUF1295)	K02322	A vegetative growth	decreased speed
		K42750	A vegetative growth	decreased speed
		K42750	cauline leaf	epinastic
		K02322	root	present in greater numbers in organism
		K02322	rosette leaf	abnormal
		K42750	rosette leaf	abnormal
		K42750	rosette leaf	decreased size
		K02322	rosette leaf	increased size
		K02322	rosette leaf	present in greater numbers in organism
		K42750	rosette leaf	present in greater numbers in organism
		K22610	seed	increased size
		K22610	seed	increased width
		K42750	seed	low saturation
		K02322	stem	abnormal
AT1G74690	IQ-domain 31	K35833	cauline leaf	dark green
		K35833	rosette leaf	abnormal
		K35833	rosette leaf	dark green
		K35833	rosette leaf	decreased size
		K25608	seed	decreased length
		K25608	seed	decreased size
		K35833	seed	present in fewer numbers in organism
		K35833	stem	abnormal
		K35833	whole plant	decreased height
AT1G75270	dehydroascorbate reductase 2	F22207	flower	abnormal
		F22207	fruit	abnormal
		F22207	rosette leaf	abnormal
		F22207	rosette leaf	dark green
		F28509	seed	increased length
		F29349	seed	increased length
		F29349	seed	increased size
AT1G75630	vacuolar H+-pumping ATPase 16 kDa proteolipid subunit 4	F11929	seed	increased length
		F11929	seed	increased size
		F19147	seed	increased size
AT1G75660	5'-3' exoribonuclease 3	K26926	rosette leaf	decreased size
		K26926	rosette leaf	increased width
		K24803	seed	decreased length
		K26438	seed	decreased width
		K37430	seed	decreased width
		K26438	seed	increased length
		K37430	seed	increased length
		K26438	seed	increased size
		K37430	seed	increased size
		K24803	seed	increased width
		K26926	seed	present in fewer numbers in organism
		K26016	stem	abnormal
		K26926	stem	decreased thickness
		K26016	stem	increased thickness
		K26926	whole plant	decreased height
AT1G76150	enoyl-CoA hydratase 2	K03328	A vegetative growth	decreased speed
		K03036	cauline leaf	dark green
		K03328	cauline leaf	decreased size
		K16551	cauline leaf	decreased size
		K03036	cauline leaf	desaturated green
		K16551	rosette leaf	abnormal
		K03036	rosette leaf	dark green
		K03328	rosette leaf	dark green
		K16551	rosette leaf	dark green
		K03328	rosette leaf	decreased size
		K03328	rosette leaf	desaturated green
		K03036	rosette leaf	epinastic
		K03036	rosette leaf	increased size
		K03328	rosette leaf	increased size
		K03328	rosette leaf	increased width
		K03036	rosette leaf	present in greater numbers in organism
		K03328	rosette leaf	present in greater numbers in organism
		K16551	rosette leaf	present in greater numbers in organism
		K13005	seed	decreased width
		K03036	stem	abnormal
		K03328	stem	abnormal
		K16551	stem	abnormal
		K03036	stem	dark green
		K16551	stem	decreased thickness
		K03036	stem	desaturated green
		K16551	whole plant	decreased height
		K03328	whole plant	increased height
AT1G76180	Dehydrin family protein	F03430	rosette leaf	desaturated green
		F04725	seed	increased length
		F04725	seed	increased size
		F05711	seed	increased size
		F13231	seed	increased size
		F19006	seed	increased size
AT1G76340	golgi nucleotide sugar transporter 3	K28933	seed	decreased size
		K16246	seed	increased length
		K31633	seed	increased length
		K38734	seed	increased length
		K16246	seed	increased size
		K31633	seed	increased size
		K38734	stem	abnormal
		K38734	stem	decreased thickness
AT1G76460	RNA-binding (RRM/RBD/RNP motifs) family protein	K28708	cauline leaf	abnormal
		F17651	cauline leaf	abnormal
		K28708	cauline leaf	epinastic
		F17651	flower	abnormal
		K28708	rosette leaf	abnormal
		F17651	rosette leaf	abnormal
		K28708	rosette leaf	dark green
		K28708	rosette leaf	epinastic
		K28708	seed	increased length
		K28708	seed	increased size
		K28708	seed	low brightness
		F17651	stem	abnormal
		F17651	stem	present in fewer numbers in organism
AT1G77470	replication factor C subunit 3	F28814	fruit	abnormal
		F28814	rosette leaf	abnormal
		F11032	seed	increased size
		F28814	stem internode	decreased length
		F28814	whole plant	decreased height
AT1G77590	long chain acyl-CoA synthetase 9	K37101	seed	decreased size
		K25102	seed	increased length
		K25102	seed	increased size
AT1G78510	solanesyl diphosphate synthase 1	K13909	seed	decreased width
		K13909	seed	increased length
		K16935	seed	increased size
AT1G78630	Ribosomal protein L13 family protein	F06916	A vegetative growth	decreased speed
		F06916	cauline leaf	abnormal
		F06916	cauline leaf	decreased size
		F06916	cauline leaf	desaturated green
		F27225	cauline leaf	desaturated green
		F06916	cauline leaf	epinastic
		F27225	cauline leaf	present in fewer numbers in organism
		F06916	fruit	abnormal
		F26746	fruit	abnormal
		F27225	fruit	abnormal
		F06916	rosette leaf	abnormal
		F06916	rosette leaf	desaturated green
		F26746	rosette leaf	desaturated green
		F27225	rosette leaf	desaturated green
		F06916	rosette leaf	increased width
		F06916	rosette leaf	variegated
		F26746	stem	abnormal
		F27225	stem	abnormal
		F06916	stem	desaturated green
		F26746	stem	desaturated green
		F27225	stem	desaturated green
		F06916	whole plant	decreased height
AT1G78830	Curculin-like (mannose-binding) lectin family protein	F11943	seed	increased length
		F21837	seed	increased length
		F11943	seed	increased size
		F21837	seed	increased size
		K15141	seed	low brightness
AT1G79040	photosystem II subunit R	F18817	rosette leaf	abnormal
		F18817	rosette leaf	desaturated green
		F18817	rosette leaf	present in greater numbers in organism
		F13223	seed	increased size
		F27121	seed	increased size
AT1G79230	mercaptopyruvate sulfurtransferase 1	K28101	seed	decreased size
		K16828	seed	decreased width
		K16828	seed	increased length
		K16828	seed	increased size
AT1G79440	aldehyde dehydrogenase 5F1	F13737	seed	increased length
		F14239	seed	increased length
		F03618	seed	increased size
		F10025	seed	increased size
		F13737	seed	increased size
		F14239	seed	increased size
AT1G79650	Rad23 UV excision repair protein family	K19836	seed	decreased size
		F17406	seed	increased length
		F17406	seed	increased size
AT1G79850	ribosomal protein S17	F04649	seed	increased length
		F13521	seed	increased length
		F23718	seed	increased length
		F04649	seed	increased size
		F07323	seed	increased size
		F13521	seed	increased size
		F23718	seed	increased size
AT1G80210	Mov34/MPN/PAD-1 family protein	K34019	cauline leaf	abnormal
		K32105	cauline leaf	decreased size
		K32105	cauline leaf	present in fewer numbers in organism
		K32105	rosette leaf	abnormal
		K34019	rosette leaf	abnormal
		K22950	rosette leaf	decreased size
		K34019	rosette leaf	epinastic
		K22950	rosette leaf	increased width
		K22950	rosette leaf	present in greater numbers in organism
		K34019	rosette leaf	present in greater numbers in organism
		K32105	seed	present in fewer numbers in organism
		K22950	stem	abnormal
		K22950	stem	decreased thickness
AT2G01060	myb-like HTH transcriptional regulator family protein	K37903	rosette leaf	decreased size
		K36929	seed	increased length
		K37903	seed	increased length
		K36929	seed	increased size
		K37903	stem	abnormal
		K37903	stem	decreased thickness
AT2G01220	Nucleotidylyl transferase superfamily protein	K02602	rosette leaf	abnormal
		K02602	rosette leaf	dark green
		K02602	rosette leaf	increased size
		K29802	seed	decreased width
		K29802	seed	increased length
		K02602	stem	abnormal
		K02602	stem	increased thickness
		K02602	whole plant	increased height
AT2G01490	phytanoyl-CoA dioxygenase (PhyH) family protein	F12651	cauline leaf	epinastic
		F12651	rosette leaf	decreased size
		F12651	rosette leaf	increased width
		K17026	seed	decreased length
		K17026	seed	decreased size
		F04613	seed	increased length
		F04613	seed	increased size
		F28246	seed	increased size
		F12651	whole plant	decreased height
AT2G01900	DNAse I-like superfamily protein	K28615	A vegetative growth	decreased speed
		K28615	cauline leaf	abnormal
		K28615	cauline leaf	dark green
		K28615	cauline leaf	decreased size
		K28615	fruit	decreased length
		K28615	rosette leaf	abnormal
		K28615	rosette leaf	dark green
		K28615	rosette leaf	decreased size
		K28615	rosette leaf	decreased width
		K28615	rosette leaf	epinastic
		K28615	rosette leaf	present in greater numbers in organism
		K23411	seed	decreased length
		K23411	seed	decreased size
		K28615	stem	decreased thickness
		K28615	whole plant	decreased height
AT2G02010	glutamate decarboxylase 4	F14526	cauline leaf	epinastic
		F07037	rosette leaf	abnormal
		F14526	rosette leaf	decreased size
		F14526	rosette leaf	increased width
		F07037	stem	abnormal
		F14526	stem	present in fewer numbers in organism
AT2G02040	peptide transporter 2	R90337	rosette leaf	abnormal
		R90337	rosette leaf	dark green
		R90337	rosette leaf	decreased size
		R90337	rosette leaf	present in fewer numbers in organism
		K25716	seed	decreased length
		K34921	seed	decreased size
		K14443	seed	increased length
		K14443	seed	increased size
		K13925	seed	low brightness
		R90337	stem	decreased thickness
AT2G02160	CCCH-type zinc finger family protein	K20816	seed	decreased length
		K20816	seed	decreased size
		K23717	seed	decreased size
		K22422	seed	decreased width
AT2G02390	glutathione S-transferase zeta 1	K18013	A vegetative growth	decreased speed
		K18013	fruit	abnormal
		K18013	fruit	decreased length
		K18013	rosette leaf	abnormal
		K18013	rosette leaf	dark green
		K18013	rosette leaf	decreased size
		K17441	rosette leaf	decreased size
		K17441	rosette leaf	desaturated green
		K17441	rosette leaf	increased width
		K32904	seed	decreased length
		K32904	seed	decreased size
		K17441	seed	low brightness
		K18013	whole plant	decreased height
AT2G03630		K09447	cauline leaf	dark green
		K09447	rosette leaf	abnormal
		K09447	rosette leaf	dark green
		K09447	rosette leaf	decreased size
		K09447	rosette leaf	epinastic
		K25434	seed	increased width
		K09447	stem	abnormal
		K09447	stem	increased thickness
		K09447	whole plant	decreased height
AT2G03670	cell division cycle 48B	K26515	A vegetative growth	decreased speed
		K26515	cauline leaf	decreased size
		K26515	cauline leaf	present in fewer numbers in organism
		K26515	root	present in greater numbers in organism
		K12742	rosette leaf	dark green
		K26515	rosette leaf	dark green
		K26515	rosette leaf	decreased size
		K26515	rosette leaf	present in greater numbers in organism
		K05714	seed	low saturation
		K26515	stem	abnormal
AT2G03680	spiral1	F15836	cauline leaf	abnormal
		F18902	cauline leaf	abnormal
		F15836	cauline leaf	decreased size
		F15836	cauline leaf	desaturated green
		F15836	fruit	abnormal
		F15836	rosette leaf	abnormal
		F18902	rosette leaf	abnormal
		F15836	rosette leaf	dark green
		F15836	rosette leaf	decreased size
		F18902	rosette leaf	decreased size
		F15836	rosette leaf	desaturated green
		F15836	rosette leaf	increased width
		F15836	stem	desaturated green
		F15836	whole plant	decreased height
AT2G03690	coenzyme Q biosynthesis Coq4 family protein / ubiquinone biosynthesis Coq4 family protein	F16114	cauline leaf	decreased size
		F16114	cauline leaf	increased width
		F16114	rosette leaf	dark green
		F16114	rosette leaf	decreased size
		F16114	rosette leaf	increased width
		F16114	rosette leaf	present in greater numbers in organism
		K29250	seed	decreased width
		K29250	seed	increased length
		F16114	stem	decreased thickness
		F16114	whole plant	decreased height
AT2G03890	phosphoinositide 4-kinase gamma 7	K12942	seed	decreased length
		K12942	seed	decreased size
		K20145	seed	increased length
		K20145	seed	increased size
AT2G05100	photosystem II light harvesting complex gene 2.1	K09122	seed	increased length
		F23448	seed	increased length
		K09122	seed	increased size
		F17921	seed	increased size
		F23448	seed	increased size
AT2G05710	aconitase 3	K29123	seed	decreased width
		K18307	seed	low brightness
		K29123	seed	low saturation
AT2G13360	alanine:glyoxylate aminotransferase	F02346	seed	increased length
		F02346	seed	increased size
		F28020	stem	abnormal
		F28020	stem internode	decreased length
		F28020	whole plant	decreased height
AT2G16430	purple acid phosphatase 10	K27713	seed	decreased size
		K33949	seed	decreased size
AT2G17370	3-hydroxy-3-methylglutaryl-CoA reductase 2	F23208	fruit	decreased length
		F23208	rosette leaf	decreased size
		F03444	seed	increased length
		F03444	seed	increased size
		F23208	stem	abnormal
		F23208	stem	decreased thickness
AT2G17695		K20747	A vegetative growth	decreased speed
		K20747	cauline leaf	dark green
		K09308	cauline leaf	decreased size
		K32840	cauline leaf	decreased size
		K09123	fruit	abnormal
		K09308	fruit	decreased length
		K09123	rosette leaf	abnormal
		K20747	rosette leaf	abnormal
		K32840	rosette leaf	abnormal
		K09123	rosette leaf	dark green
		K20747	rosette leaf	dark green
		K32840	rosette leaf	dark green
		K09308	rosette leaf	decreased size
		K28410	rosette leaf	decreased size
		K32840	rosette leaf	decreased size
		K32840	rosette leaf	increased length
		K28410	rosette leaf	increased width
		K32840	rosette leaf	increased width
		K09308	rosette leaf	present in fewer numbers in organism
		K20747	rosette leaf	present in greater numbers in organism
		K32840	rosette leaf	present in greater numbers in organism
		K09123	stem	abnormal
		K09308	stem	abnormal
		K20747	stem	abnormal
		K09308	stem	decreased thickness
		K32840	stem	decreased thickness
		K09123	stem internode	decreased length
		K20747	whole plant	decreased height
		K28410	whole plant	decreased height
AT2G17840	Senescence/dehydration-associated protein-related	F26136	seed	decreased width
		F26136	seed	increased length
		F26136	seed	increased size
		K18202	seed	low brightness
AT2G17880	Chaperone DnaJ-domain superfamily protein	K21319	seed	decreased length
		K21319	seed	decreased size
		K22348	seed	increased width
		K22348	seed	low saturation
		K34539	seed	low saturation
AT2G18390	ADP-ribosylation factor family protein	K14839	seed	increased length
		K14839	seed	increased size
		F21738	seed	increased size
AT2G18570	UDP-Glycosyltransferase superfamily protein	F10118	rosette leaf	decreased size
		F10118	rosette leaf	increased width
		F21323	seed	increased length
		F05508	seed	increased size
		F21323	seed	increased size
		F10118	stem	abnormal
AT2G19130	S-locus lectin protein kinase family protein	K19422	fruit	abnormal
		K19422	rosette leaf	abnormal
		K21306	seed	decreased size
		K21716	seed	increased width
AT2G19810	CCCH-type zinc finger family protein	K33931	seed	decreased size
		F23510	seed	increased size
AT2G20340	Pyridoxal phosphate (PLP)-dependent transferases superfamily protein	K17127	seed	decreased width
		K17127	seed	increased length
		K24835	seed	increased width
AT2G20420	ATP citrate lyase (ACL) family protein	K03417	rosette leaf	present in greater numbers in organism
		F30319	seed	increased size
		K03417	stem	increased thickness
AT2G20450	Ribosomal protein L14	F13642	cauline leaf	decreased size
		F11611	cauline leaf	epinastic
		F13642	cauline leaf	present in fewer numbers in organism
		F13642	rosette leaf	dark green
		F13642	rosette leaf	decreased size
		F13642	rosette leaf	increased width
		F11611	rosette leaf	present in greater numbers in organism
		F24331	seed	increased size
		F11611	stem	abnormal
		F13642	stem	decreased thickness
		F11611	stem	increased thickness
		F13642	whole plant	decreased height
AT2G20560	DNAJ heat shock family protein	K09026	A vegetative growth	decreased speed
		F26817	A vegetative growth	decreased speed
		F26817	cauline leaf	decreased size
		K09026	root	present in greater numbers in organism
		F26817	rosette leaf	dark green
		K09026	rosette leaf	present in greater numbers in organism
		F26817	rosette leaf	present in greater numbers in organism
		F13426	seed	increased length
		F26817	stem	abnormal
		K09026	stem	decreased thickness
		F26817	stem	decreased thickness
AT2G20740	Tetraspanin family protein	K14622	seed	decreased size
		F14128	seed	increased length
		F14128	seed	increased size
		F17947	seed	increased size
AT2G20990	synaptotagmin A	F16605	seed	increased length
		F08848	seed	increased size
		F16605	seed	increased size
AT2G21050	like AUXIN RESISTANT 2	K19636	seed	decreased length
		K23742	seed	decreased length
		K19636	seed	decreased size
		K18303	seed	low brightness
AT2G21130	Cyclophilin-like peptidyl-prolyl cis-trans isomerase family protein	K22448	A vegetative growth	decreased speed
		K22448	cauline leaf	dark green
		K22448	cauline leaf	decreased size
		K16611	cauline leaf	decreased width
		K22448	fruit	decreased length
		K22448	rosette leaf	dark green
		K16611	rosette leaf	decreased size
		K22448	rosette leaf	present in greater numbers in organism
AT2G21280	NAD(P)-binding Rossmann-fold superfamily protein	F25642	seed	decreased length
		F25642	seed	decreased size
		F10724	seed	increased length
		F10724	seed	increased size
		F17536	seed	increased size
		K36644	seed	low brightness
AT2G21330	fructose-bisphosphate aldolase 1	F25907	A vegetative growth	decreased speed
		F28409	cauline leaf	decreased size
		F28409	rosette leaf	dark green
		F25907	rosette leaf	decreased size
		F28409	rosette leaf	decreased size
		F28409	rosette leaf	desaturated green
		F25907	rosette leaf	increased width
		F28409	rosette leaf	increased width
		F29447	seed	increased length
		F29447	seed	increased size
		F25907	stem	present in fewer numbers in organism
		F28409	stem	present in fewer numbers in organism
		F25907	whole plant	decreased height
AT2G21580	Ribosomal protein S25 family protein	K17013	cauline leaf	epinastic
		K17013	rosette leaf	decreased size
		K17013	rosette leaf	increased width
		K17013	rosette leaf	present in fewer numbers in organism
		K28447	seed	decreased size
		K15348	seed	decreased width
		K17013	seed	decreased width
		K36032	seed	decreased width
		K36328	seed	decreased width
		K15348	seed	increased length
		K17013	seed	increased length
		K36328	seed	increased length
		K15348	seed	increased size
AT2G21620	Adenine nucleotide alpha hydrolases-like superfamily protein	F05808	A vegetative growth	decreased speed
		F05808	cauline leaf	decreased size
		F05808	rosette leaf	decreased size
		F09430	seed	increased length
		F24150	seed	increased length
		F24345	seed	increased length
		F28508	seed	increased length
		F09430	seed	increased size
		F13934	seed	increased size
		F17225	seed	increased size
		F24150	seed	increased size
		F24345	seed	increased size
		F28508	seed	increased size
AT2G22240	myo-inositol-1-phosphate synthase 2	F24737	A vegetative growth	decreased speed
		K42624	rosette leaf	abnormal
		F24737	rosette leaf	abnormal
		K42624	rosette leaf	decreased size
		F24737	rosette leaf	desaturated green
		K42624	seed	decreased width
		K42624	seed	increased length
		F09303	seed	increased length
		K42624	seed	increased size
		F09303	seed	increased size
		K42624	stem	abnormal
		K42624	stem	decreased thickness
		F24737	stem	increased thickness
		F24737	whole plant	decreased height
AT2G22840	growth-regulating factor 1	K40548	cauline leaf	decreased size
		K33042	cauline leaf	decreased width
		K40548	cauline leaf	decreased width
		K33042	cauline leaf	epinastic
		K33042	rosette leaf	abnormal
		K40548	rosette leaf	abnormal
		K40548	rosette leaf	decreased size
		K40548	rosette leaf	decreased width
		K40548	seed	increased length
		K40548	seed	increased size
		K33042	seed	present in fewer numbers in organism
		K40548	stem	abnormal
		K33042	stem	increased thickness
		K40548	stem	increased thickness
		K33042	whole plant	decreased height
		K40548	whole plant	decreased height
AT2G23090	Uncharacterised protein family SERF	F30431	cauline leaf	involute
		F11545	seed	increased length
		F11545	seed	increased size
		F30431	stem	abnormal
AT2G23140	RING/U-box superfamily protein with ARM repeat domain	K32031	seed	decreased length
		K32031	seed	decreased size
		K32031	seed	decreased width
		K26047	seed	increased length
		K26047	seed	increased size
AT2G24960		K19415	cauline leaf	abnormal
		K19415	petal	abnormal
		K19415	rosette leaf	increased size
		K19415	rosette leaf	present in greater numbers in organism
		K27917	seed	decreased length
		K27917	seed	decreased size
		K32705	seed	decreased width
		K26450	seed	low saturation
		K19415	stem	abnormal
		K19415	stem internode	decreased length
AT2G25490	EIN3-binding F box protein 1	K31420	A vegetative growth	decreased speed
		K31420	cauline leaf	abnormal
		K17116	fruit	abnormal
		K31420	rosette leaf	abnormal
		K17116	stem	abnormal
		K17116	stem	increased thickness
		K31420	whole plant	decreased height
AT2G25570	binding	K10315	seed	decreased width
		K16218	seed	increased length
		K16218	seed	increased size
AT2G25737	Sulfite exporter TauE/SafE family protein	K33444	seed	decreased size
		K13225	seed	increased length
		K13225	seed	increased size
AT2G25800	Protein of unknown function (DUF810)	K23221	seed	decreased size
		K06945	stem	abnormal
		K06945	whole plant	decreased height
AT2G26260	3beta-hydroxysteroid-dehydrogenase/decarboxylase isoform 2	F24906	rosette leaf	abnormal
		F19129	seed	increased length
		F19129	seed	increased size
AT2G26280	CTC-interacting domain 7	K18748	rosette leaf	dark green
		K13208	seed	increased length
		K13208	seed	increased size
AT2G26510	Xanthine/uracil permease family protein	K04711	rosette leaf	dark green
		K25242	seed	decreased length
		K26435	seed	decreased size
		K13812	seed	low brightness
		K04711	stem	abnormal
		K04711	whole plant	decreased height
AT2G26560	phospholipase A 2A	K13723	rosette leaf	abnormal
		K13723	rosette leaf	decreased size
		K13723	rosette leaf	increased width
		K23021	seed	decreased length
		K13723	stem	abnormal
AT2G26580	plant-specific transcription factor YABBY family protein	K23723	seed	decreased size
		K22419	seed	decreased width
		K37127	seed	decreased width
		K22419	seed	increased length
		K37118	seed	increased length
		K37127	seed	increased length
		K37127	seed	increased size
[truncated: 4,648 more rows]
